# Supplementary material for: The maintenance of standing genetic variation: Gene flow vs. selective neutrality in Atlantic stickleback fish
Source: Mol Ecol. 2021 Nov 25;31(3):811–21. doi: 10.1111/mec.16269 (PMC9299253; doi:10.1111/mec.16269)
Supplement: Supplementary file 2 — Supplementary Material [file MEC-31-811-s002.txt]

##### Code collection #####
##### The maintenance of standing genetic variation: gene flow versus selective neutrality in Atlantic stickleback fish #####
##### Quiterie Haenel, Laurent Guerard, Andrew MacColl and Daniel Berner #####


##### Contents #####

# A* Indexing BAMs and Pile Up
# B* FreqSum generation
# C* AFD calculation
# D* Fst calculation
# E* SNP ascertainement based on the A/B contrast
# F* Retrieving selected and neutral SNPs
# G* Recovering allelic frequencies of the acidic allele for all the marine sites + basic and acidic NU
# H* Contrast A vs B - Find haplotypes in all the other contrasts and plot
# I* Individual haplotypes for a signature taking into account SNPs in a 5kb window centered around the top SNP
# J* Candidate gene search
# K* Plot A-B AFD for all chromosomes
# L* Plot the H2019 top signatures with the corresponding windows based on our present WGS data
# M* Bootstrap graph of AFs of acidic alleles in all samples
# N* Get catalogue of universal RAD sites from the Fang consensus files
# O* Extract SNPs from the combined Fang and WGS-derived RAD sites to FASTA
# P* Threshold-dependent haplo-diploid genotyping of individuals at target signatures
# Q* Explore A-B ascertained SNPs for subset suitable for marine-only phylo
# R* Search the A-B ascertained SNPs for subset suitable for marine-only phylo
# S* De novo SNP ascertainment based on the indSeq WGS data
# T* Individual whole-genome SNP genotypes (produced with S) to FASTA
# U* Phylo and PCoA on FASTA input
# V* Create FASTA with one synthetic individual per population
# W* Draw geographic map for study region
# X* Derive FASTA in synthetic individual format


##### A* Indexing BAMs and Pile Up
library(Rsamtools)
name<-'BWS-NL-20' # BWS-NL-20 / SC28 / GR18 / B-NU_pool
setwd(file.path("../",name))
#sorting and indexing:
bam<-paste(name, '.bam', sep='')
sortBam(bam, paste(name, '.sorted', sep=''))
indexBam(paste(name, '.sorted.bam', sep=''))

chr<-'chrIV'
s_param<-ScanBamParam(which=GRanges(chr, IRanges(start=1, end=40000000)))
p_param<-PileupParam(max_depth=2000, distinguish_strands=FALSE, min_nucleotide_depth=1, min_base_quality=13, ignore_query_Ns=T, include_deletions=FALSE)
bam<-paste(name, '.sorted.bam', sep='')
p<-pileup(bam, scanBamParam=s_param, pileupParam=p_param)
write.table(p, paste(name, '.', chr, '.pileup.txt', sep=''), row.names=F, quote=F)
##### A


##### B* FreqSum generation
rm(list=ls())
library(data.table) #install if needed
options(scipen=50000000) #to turn off scientific notation in the outfile name

name<-'BWS-NL-20' 
chrom<-'chrIV' ### define target chromosome
rng<-20000 ### define desired range over which the pileupFreq function is applied at once

setwd(file.path("../",name))

file<-paste(name, '.', chrom, '.pileup.txt', sep='')
e<-fread(file) #superfast - chr1 with 36 M rows is read in 14 sec
e<-data.frame(e) # also just takes a few seconds
bits<-ceiling(max(e$pos)/rng) #the number of pileup chunks to process in the loop
outfile<-paste(name,'.', chrom, '.freqSum', '.txt', sep='')
out<-paste('chr', 'pos', 'A', 'C', 'G', 'T', sep=' ')
write.table(out, outfile, quote=F, row.names=F, col.names=F)

start<-0

for(i in 1:bits){
    end<-i*rng
    p<-e[which((e$pos>start) & (e$pos<=end)),] #subset the full object (increases run speed)
    up<-unique(p$pos)
    for(j in 1:length(up)){
            tp<-p[which(p$pos==up[j]),]
            out<-paste(paste(tp[1,c(1:2)], collapse=' '), paste(ifelse(length(which(tp$nucleotide=='A'))>0, tp$count[which(tp$nucleotide=='A')], 0),
            ifelse(length(which(tp$nucleotide=='C'))>0, tp$count[which(tp$nucleotide=='C')], 0),
            ifelse(length(which(tp$nucleotide=='G'))>0, tp$count[which(tp$nucleotide=='G')], 0),
            ifelse(length(which(tp$nucleotide=='T'))>0, tp$count[which(tp$nucleotide=='T')], 0),
            sep=' '), sep=' ')
            write.table(out, outfile, quote=F, row.names=F, col.names=F, append=T)
    }
    start<-i*rng
}

##### B


##### C* AFD calculation
rm(list=ls())
library(data.table) #install data.table package if needed
options(scipen=50000000) #to turn off scientific notation in the outfile name
options(digits=5)
setwd('/scicore/home/salzburg/haenel/SGV/bamfolder/new_afd')
chr<-'chrIV' ### choose target chromosome
comp<-c('A-NU_pool', 'B-NU_pool') ### indicate what population contrast is to be performed

#coverage and maf thresholds to be applied to SNPs. The former requires exploration of the read depth using the module below
locovt<-100 ### set minimum total coverage threshold for the two dominant bases (based on the two samples pooled; this considers the major and minor base only, not coverage across all bases)
upcovt<-500 ### set maximum total coverage threshold for the two dominant bases (based on the two samples pooled; this considers the major and minor base only, not coverage across all bases)
popcovt<-50 ### set minimum coverage for the two dominant bases within each sample
maft<-0.25 ### set the minor allele frequency threshold

p1_majaf<-paste(comp[1] ,'majaf', sep = '_')
p2_majaf<-paste(comp[2] ,'majaf', sep = '_')
p1_minaf<-paste(comp[1], 'minaf', sep = '_')
p2_minaf<-paste(comp[2], 'minaf', sep = '_')

outfile<-paste(comp[1], '.', comp[2], '_afd.', chr, '.locovt', locovt, '.upcovt', upcovt, '.popcovt', popcovt, '.maft', maft, '.txt' , sep='')
out<-paste('chr', 'pos', 'afd', 'majal', 'minal',  p1_majaf, p2_majaf, p1_minaf, p2_minaf, sep=' ')
write.table(out, outfile, quote=F, row.names=F, col.names=F)

#read data (freqSums):
a<-data.frame(fread(paste('../', comp[1], '/', comp[1], '.', chr, '.freqSum.txt', sep=''), h=T, stringsAsFactors=F))
b<-data.frame(fread(paste('../', comp[2], '/', comp[2], '.', chr, '.freqSum.txt', sep=''), h=T, stringsAsFactors=F))
a<-a[which(a$pos>=1), ] #a feature of code B is that for segment of the pileup that contain no data (unmapped), one empty row is written into the freqSum per empty segment. no big deal, but this correction here is needed (in the future, improve code B)
b<-b[which(b$pos>=1), ]
uloc<-intersect(a$pos, b$pos) #this looks for positions present in *both* data sets


a<-a[match(uloc, a$pos),] #filter for just those positions present in both samples
b<-b[match(uloc, b$pos),]
pool<-a[,3:6]+b[,3:6] #the pooled counts
###maf filtering; get logical vector of positions passing the maf threshold (condition to qualify as SNP)
maf<-function(x){
sort(x, decreasing=T)[2]/sum(sort(x, decreasing=T)[1:2])>=maft
}
mafs<-apply(pool, MARGIN=1, FUN=maf) # can run in a single job, although this may take >2h for a large chromosome
a<-a[mafs,] #filter by MAF threshold
b<-b[mafs,]

###coverage filtering; get logical vector of SNPs having appropriate read depth (condition to allow precise allele freq estimation and to qualify as non-transposon)
pool<-a[,3:6]+b[,3:6] #the pooled counts; this time only those positions passing the maf filter
cov<-function(x){
(sum(sort(x, decreasing=T)[1:2])>=locovt) & (sum(sort(x, decreasing=T)[1:2])<=upcovt)
}
covs<-apply(pool, MARGIN=1, FUN=cov)
a<-a[covs,] #filter by within-sample read depth threshold
b<-b[covs,]

###now the actual loop calculating the difference between the two samples in allele frequencies at each SNP
pool<-a[,3:6]+b[,3:6] #again pooling, only to define the minor and major alleles
#amajmin<-NULL #just to compare coverage of the two major bases between the samples
#bmajmin<-NULL
for(i in 1:nrow(a)){
    majmin<-names(sort(pool[i,], decreasing=T)[1:2]) #vector specifying the major and minor allele based on the sample pool
    ai<-a[i,]
    aimin<-ai[which(names(ai)==majmin[2])]
    aimaj<-ai[which(names(ai)==majmin[1])]
    if(sum(aimin, aimaj)>=popcovt){
        bi<-b[i,]
        bimin<-bi[which(names(bi)==majmin[2])]
        bimaj<-bi[which(names(bi)==majmin[1])]
        if(sum(bimin, bimaj)>=popcovt){
            #amajmin<-c(amajmin, aimin+aimaj)
            #bmajmin<-c(bmajmin, bimin+bimaj)
            afd<-round(aimin/sum(aimin, aimaj)-bimin/sum(bimin, bimaj), 4) #afd is minor allele freq in males minus that in females
            amin<-(aimin/sum(aimin, aimaj))
            bmin<-(bimin/sum(bimin, bimaj))
            amaj<-(aimaj/sum(aimin, aimaj))
            bmaj<-(bimaj/sum(bimin, bimaj))
            res<-paste(ai['chr'], ai['pos'],  afd, majmin[1], majmin[2], amaj[1,], bmaj[1,], amin[1,], bmin[1,], sep=' ')
            write.table(res, outfile, quote=F, row.names=F, col.names=F, append=T)
        }
    }
}
#plot(amajmin, bmajmin)
##### C


##### D* Fst calculation
rm(list=ls())
library(data.table) #install data.table package if needed
options(scipen=50000000) #to turn off scientific notation in the outfile name
options(digits=5)
setwd('/scicore/home/salzburg/haenel/SGV/bamfolder/fst')
chr<-'chrIV' ### choose target chromosome
comp<-c('A-NU_pool', 'B-NU_pool') ### indicate what population contrast is to be performed; e.g., 'Pl_Nr_High', 'Pl_Nr_Low', 'Pl_Nr_Middle'

#coverage and maf thresholds to be applied to SNPs. The former requires exploration of the read depth using the module below
locovt<-100 ### set minimum total coverage threshold for the two dominant bases (based on the two samples pooled; this considers the major and minor base only, not coverage across all bases)
upcovt<-500 ### set maximum total coverage threshold for the two dominant bases (based on the two samples pooled; this considers the major and minor base only, not coverage across all bases)
popcovt<-50 ### set minimum coverage for the two dominant bases within each sample
maft<-0.25 ### set the minor allele frequency threshold

p1_majaf<-paste(comp[1] ,'majaf', sep = '_')
p2_majaf<-paste(comp[2] ,'majaf', sep = '_')
p1_minaf<-paste(comp[1], 'minaf', sep = '_')
p2_minaf<-paste(comp[2], 'minaf', sep = '_')

outfile<-paste(comp[1], '.', comp[2], '_fst.', chr, '.locovt', locovt, '.upcovt', upcovt, '.popcovt', popcovt, '.maft', maft, '.txt' , sep='')
out<-paste('chr', 'pos', 'fst', 'majal', 'minal',  p1_majaf, p2_majaf, p1_minaf, p2_minaf, sep=' ')
write.table(out, outfile, quote=F, row.names=F, col.names=F)

#read data (freqSums):
a<-data.frame(fread(paste('../', comp[1], '/', comp[1], '.', chr, '.freqSum.txt', sep=''), h=T, stringsAsFactors=F))
b<-data.frame(fread(paste('../', comp[2], '/', comp[2], '.', chr, '.freqSum.txt', sep=''), h=T, stringsAsFactors=F))
a<-a[which(a$pos>=1), ] #a feature of code B is that for segment of the pileup that contain no data (unmapped), one empty row is written into the freqSum per empty segment. no big deal, but this correction here is needed (in the future, improve code B)
b<-b[which(b$pos>=1), ]
uloc<-intersect(a$pos, b$pos) #this looks for positions present in *both* data sets


a<-a[match(uloc, a$pos),] #filter for just those positions present in both samples
b<-b[match(uloc, b$pos),]
pool<-a[,3:6]+b[,3:6] #the pooled counts
###maf filtering; get logical vector of positions passing the maf threshold (condition to qualify as SNP)
maf<-function(x){
sort(x, decreasing=T)[2]/sum(sort(x, decreasing=T)[1:2])>=maft
}
mafs<-apply(pool, MARGIN=1, FUN=maf) # can run in a single job, although this may take >2h for a large chromosome
a<-a[mafs,] #filter by MAF threshold
b<-b[mafs,]

###coverage filtering; get logical vector of SNPs having appropriate read depth (condition to allow precise allele freq estimation and to qualify as non-transposon)
pool<-a[,3:6]+b[,3:6] #the pooled counts; this time only those positions passing the maf filter
cov<-function(x){
(sum(sort(x, decreasing=T)[1:2])>=locovt) & (sum(sort(x, decreasing=T)[1:2])<=upcovt)
}
covs<-apply(pool, MARGIN=1, FUN=cov)
a<-a[covs,] #filter by within-sample read depth threshold
b<-b[covs,]
###now the actual loop calculating the difference between the two samples in allele frequencies at each SNP
pool<-a[,3:6]+b[,3:6] #again pooling, only to define the minor and major alleles
#amajmin<-NULL #just to compare coverage of the two major bases between the samples
#bmajmin<-NULL
for(i in 1:nrow(a)){
    majmin<-names(sort(pool[i,], decreasing=T)[1:2]) #vector specifying the major and minor allele based on the sample pool
    ai<-a[i,]
    aimin<-ai[which(names(ai)==majmin[2])]
    aimaj<-ai[which(names(ai)==majmin[1])]
    if(sum(aimin, aimaj)>=popcovt){
        bi<-b[i,]
        bimin<-bi[which(names(bi)==majmin[2])]
        bimaj<-bi[which(names(bi)==majmin[1])]
        if(sum(bimin, bimaj)>=popcovt){
            amajmin<-c(amajmin, aimin+aimaj)
            bmajmin<-c(bmajmin, bimin+bimaj)
            meanfr<-(amajmin+bmajmin)/2
            fst<-((amajmin-bmajmin)^2)/(2*meanfr*(1-meanfr))/2
            #afd<-round(aimin/sum(aimin, aimaj)-bimin/sum(bimin, bimaj), 4) #afd is minor allele freq in males minus that in females
            amin<-(aimin/sum(aimin, aimaj))
            bmin<-(bimin/sum(bimin, bimaj))
            amaj<-(aimaj/sum(aimin, aimaj))
            bmaj<-(bimaj/sum(bimin, bimaj))
            res<-paste(ai['chr'], ai['pos'],  fst, majmin[1], majmin[2], amaj[1,], bmaj[1,], amin[1,], bmin[1,], sep=' ')
            write.table(res, outfile, quote=F, row.names=F, col.names=F, append=T)
        }
    }
}
#plot(amajmin, bmajmin)
##### D


##### E* SNP ascertainement based on the A/B contrast
m(list=ls())
library(data.table)
library(dplyr)
setwd('/scicore/home/salzburg/haenel/SGV/bamfolder/AvsB_snps')
chrom<-'chrV'
pop<-'A-NU_pool'

p<-data.frame(fread(paste('../', pop, '/', pop, '.', chrom, '.freqSum.txt', sep=''), h=T, stringsAsFactors=F))

s<-data.frame(fread('../afd/new_A-NU_pool.B-NU_pool_afd.allchrs.txt', h=T, stringsAsFactors=F))

ss<-s[, 1:2]
t<-filter(ss, chr == chrom )

idx<-intersect(t$pos, p$pos)
t1<-p[is.element(p$pos, idx),]
#t2<-p[p$pos %in% idx,]
#t3<-filter(p, pos %in% idx)

outfile<-paste(pop, '.', chrom, '.SNPs.ascertained.AvsB.maft0.25.txt', sep='')
write.table(t1, outfile, row.names =FALSE, quote = FALSE)
##### E


##### F* Retrieving selected and neutral SNPs
setwd(".../SGV")
rm(list=ls())
library(dplyr)

d<-read.table("new_A-NU_pool.B-NU_pool_afd.allchrs.txt", header = TRUE, stringsAsFactors = FALSE)

chrs<-c('chrI', 'chrII', 'chrIII', 'chrIV', 'chrV', 'chrVI', 'chrVII', 'chrVIII', 'chrIX', 'chrX', 'chrXI', 'chrXII', 'chrXIII', 'chrXIV', 'chrXV', 'chrXVI', 'chrXVII', 'chrXVIII', 'chrXIX', 'chrXX', 'chrXXI', 'chrUn', 'chrM', 'pitx1') #all chrs, incl 19, Un, M, pitx1

dat<-NULL

afdthd<-0.85


for(l in 1:length(chrs)){
    cd<-d[which(d$chr==chrs[l]),]
    
    for(k in 1:(nrow(cd))){
        if((abs(cd$afd[k])>=afdthd)){ 
            dat<-rbind(dat, cd[k,])
        }   
    }
}   

dat<-dat[!(dat$chr=="chrUn"),]
dat<-dat[!(dat$chr=="chrM"),]
dat<-dat[!(dat$chr=="pitx1"),]
dat<-dat[!(dat$chr=="chrXIX"),]

spacing<-100000
uchr<-unique(dat$chr)
tops<-NULL #collects the single top SNPs per peak region    
bottom<-NULL

for(i in 1:length(uchr)){ #the chromosomes seem ordered, hence no need to redo
    sd<-dat[which(dat$chr==uchr[i]), ]
    sd<-sd[order(sd$pos), ] #the SNPs already seem to be ordered according to position, but this is just to make sure
    tops<-rbind(tops, sd[1, ])
    bottom<-tail(tops$pos, 1)
    for(j in 1:nrow(sd)){
        tsnp<-sd[j, ]
        if((tsnp$pos-bottom<spacing) & (abs(tsnp$afd)>tail(abs(tops$afd), 1))){ #same peak region, but higher afd -> replace last entry
            tops[nrow(tops), ]<-tsnp
            bottom<-tsnp$pos
        }
        if((tsnp$pos-bottom<spacing) & (abs(tsnp$afd)<=tail(abs(tops$afd), 1))){ #same peak region, but afd not higher -> no action
            bottom<-tsnp$pos
        }
        if(tsnp$pos-bottom>=spacing){ #new peak region -> add new entry
            tops<-rbind(tops, tsnp)
            bottom<-tsnp$pos
        }
    }
}


tops["S_or_N"]<- "S"

#neutral SNPs
d<-d[which(d$chr!='chrM'), ]
daut<-d[d$chr!='chrXIX',] #SNPs on sex chromosome omitted
median(abs(daut$afd)) #0.1472
#eliminate chrUn and pitx1
daut<-daut[-(which((daut$chr=='chrUn') | (daut$chr=='pitx1'))),]
rng<-0.001 #accepted range of AFD values, defined by +/- proportion deviation from GW autosomal median
f<-daut[which(abs(daut$afd)>=(median(abs(daut$afd))-median(abs(daut$afd))*rng) & abs(daut$afd)<=(median(abs(daut$afd))+median(abs(daut$afd))*rng)), ]
#f<-daut[which(daut$afd>=((median(daut$afd)/2)-(median(daut$afd)/2)*rng) & daut$afd<=((median(daut$afd)/2)+(median(daut$afd)/2)*rng)), ] #this is for a panel of SNPs around only half the median value
dim(f) # with rng=0.001, this yields 1194 SNPs; sufficient. when using only half the median for location and deviation, still 920 SNPs
table(f$chr)

#implement spacing filter
sp<-100 #give desired SNP spacing for independence (in kb, not bp!)
keep<-1
base<-f[1, 'pos']
for(i in 2:(nrow(f)-1)){
    if((f[i, 'chr']==f[i-1, 'chr']) & ((f[i,'pos']-base)>=sp*1000)){
        keep<-c(keep, i)    
    }
    if((f[i, 'chr']!=f[i-1, 'chr'])){
        keep<-c(keep, i)
    }
    base<-f[i, 'pos']
}
f<-f[keep,]

#select a subset of neutral SNPs
n<-500 #sample size
fr<-f[sample(nrow(f), n), ]
table(fr$chr)
length(unique(fr$chr))
chrn<-c('chrI', 'chrII', 'chrIII', 'chrIV', 'chrV', 'chrVI', 'chrVII', 'chrVIII', 'chrIX', 'chrX', 'chrXI', 'chrXII', 'chrXIII', 'chrXIV', 'chrXV', 'chrXVI', 'chrXVII', 'chrXVIII', 'chrXX', 'chrXXI')
fr<-fr[order(fr$pos, decreasing=F), ]
frs<-NULL
for(i in 1:length(chrn)){
    frs<-rbind(frs, fr[which(fr$chr==chrn[i]), ])
}


frs["S_or_N"]<- "N"

SNPS<-rbind(tops, frs)


for (k in 1:nrow(SNPS)){
    if(SNPS$B.NU_pool_majaf[k]>SNPS$A.NU_pool_majaf[k]){
        SNPS$AcidAllele[k]<-SNPS$minal[k]

    }else{
        SNPS$AcidAllele[k]<-SNPS$majal[k]
    }

}

write.table(SNPS, "New_selected_and_neutral_SNPS_AvsB_autosomes.txt", quote=F, row.names=F, col.names=T)
#/!\ Inversion chrXI -> 3 SNPs: keep only one (the one with the highest AFD)
##### F


##### G* Recovering allelic frequencies of the acidic allele for all the marine sites + basic and acidic NU
rm(list=ls())
library(dplyr)
par(mfrow = c(4,1))
setwd(".../SGV")

snps<-read.table("New_selected_and_neutral_SNPS_AvsB_autosomes.txt", header = TRUE, stringsAsFactors = FALSE) # AvsB contrast without chr19

p1<-read.table("new_A-NU_pool.SNPs.ascertained.AvsB.maft0.25.allchrs.txt", header = TRUE, stringsAsFactors = FALSE)
p2<-read.table("new_B-NU_pool.SNPs.ascertained.AvsB.maft0.25.allchrs.txt", header = TRUE, stringsAsFactors = FALSE)
p3<-read.table("new_M_NU_pool.SNPs.ascertained.AvsB.maft0.25.allchrs.txt", header = TRUE, stringsAsFactors = FALSE)
p4<-read.table("new_NAO-IRL_pool.SNPs.ascertained.AvsB.maft0.25.allchrs.txt", header = TRUE, stringsAsFactors = FALSE)
p5<-read.table("new_BWS-NL_pool.SNPs.ascertained.AvsB.maft0.25.allchrs.txt", header = TRUE, stringsAsFactors = FALSE)
p6<-read.table("new_SYLT-D_pool.SNPs.ascertained.AvsB.maft0.25.allchrs.txt", header = TRUE, stringsAsFactors = FALSE)
p7<-read.table("new_LL-ICE_pool.SNPs.ascertained.AvsB.maft0.25.allchrs.txt", header = TRUE, stringsAsFactors = FALSE)
p8<-read.table("new_IV-CA_pool.SNPs.ascertained.AvsB.maft0.25.allchrs.txt", header = TRUE, stringsAsFactors = FALSE)

p1snps<-left_join(snps, p1, by=c("chr", "pos"))
p2snps<-left_join(snps, p2, by=c("chr", "pos"))
p3snps<-left_join(snps, p3, by=c("chr", "pos"))
p4snps<-left_join(snps, p4, by=c("chr", "pos"))
p5snps<-left_join(snps, p5, by=c("chr", "pos"))
p6snps<-left_join(snps, p6, by=c("chr", "pos"))
p7snps<-left_join(snps, p7, by=c("chr", "pos"))
p8snps<-left_join(snps, p8, by=c("chr", "pos"))


for (i in 1:nrow(p1snps)){
    cnt_inlet<-p1snps[i, which(names(p1snps)==p1snps$AcidAllele[i])]
    fstbase<-p1snps[i, which(names(p1snps)==p1snps$majal[i])]
    secbase<-p1snps[i, which(names(p1snps)==p1snps$minal[i])]
    total_cnt<-fstbase+secbase
    p1snps$freqA_NU[i]<-cnt_inlet/total_cnt
}

for (i in 1:nrow(p2snps)){
    cnt_inlet<-p2snps[i, which(names(p2snps)==p2snps$AcidAllele[i])]
    fstbase<-p2snps[i, which(names(p2snps)==p2snps$majal[i])]
    secbase<-p2snps[i, which(names(p2snps)==p2snps$minal[i])]
    total_cnt<-fstbase+secbase
    p2snps$freqB_NU[i]<-cnt_inlet/total_cnt
}

for (i in 1:nrow(p3snps)){
    cnt_inlet<-p3snps[i, which(names(p3snps)==p3snps$AcidAllele[i])]
    fstbase<-p3snps[i, which(names(p3snps)==p3snps$majal[i])]
    secbase<-p3snps[i, which(names(p3snps)==p3snps$minal[i])]
    total_cnt<-fstbase+secbase
    p3snps$freqM_NU[i]<-cnt_inlet/total_cnt
}

for (i in 1:nrow(p4snps)){
    cnt_inlet<-p4snps[i, which(names(p4snps)==p4snps$AcidAllele[i])]
    fstbase<-p4snps[i, which(names(p4snps)==p4snps$majal[i])]
    secbase<-p4snps[i, which(names(p4snps)==p4snps$minal[i])]
    total_cnt<-fstbase+secbase
    p4snps$freqIRL[i]<-cnt_inlet/total_cnt
}

for (i in 1:nrow(p5snps)){
    cnt_inlet<-p5snps[i, which(names(p5snps)==p5snps$AcidAllele[i])]
    fstbase<-p5snps[i, which(names(p5snps)==p5snps$majal[i])]
    secbase<-p5snps[i, which(names(p5snps)==p5snps$minal[i])]
    total_cnt<-fstbase+secbase
    p5snps$freqNL[i]<-cnt_inlet/total_cnt
}

for (i in 1:nrow(p6snps)){
    cnt_inlet<-p6snps[i, which(names(p6snps)==p6snps$AcidAllele[i])]
    fstbase<-p6snps[i, which(names(p6snps)==p6snps$majal[i])]
    secbase<-p6snps[i, which(names(p6snps)==p6snps$minal[i])]
    total_cnt<-fstbase+secbase
    p6snps$freqD[i]<-cnt_inlet/total_cnt
}

for (i in 1:nrow(p7snps)){
    cnt_inlet<-p7snps[i, which(names(p7snps)==p7snps$AcidAllele[i])]
    fstbase<-p7snps[i, which(names(p7snps)==p7snps$majal[i])]
    secbase<-p7snps[i, which(names(p7snps)==p7snps$minal[i])]
    total_cnt<-fstbase+secbase
    p7snps$freqICE[i]<-cnt_inlet/total_cnt
}

for (i in 1:nrow(p8snps)){
    cnt_inlet<-p8snps[i, which(names(p8snps)==p8snps$AcidAllele[i])]
    fstbase<-p8snps[i, which(names(p8snps)==p8snps$majal[i])]
    secbase<-p8snps[i, which(names(p8snps)==p8snps$minal[i])]
    total_cnt<-fstbase+secbase
    p8snps$freqCA[i]<-cnt_inlet/total_cnt
}


d<-cbind(snps, p1snps$freqA_NU, p2snps$freqB_NU, p3snps$freqM_NU, p4snps$freqIRL, p5snps$freqNL, p6snps$freqD, p7snps$freqICE, p8snps$freqCA)


m<-c(0,10,20,30,40,50,60,70)
cols<-c(12, 13, 14, 15, 16, 17, 18, 19)

med_n<-c(0.5267094, 0.3781798, 0.4460432, 0.4474359, 0.4606543, 0.4684176, 0.4837129, 0.4835979)
# n<-d[which(d$S_or_N=="N"),]
# median(n[,12], na.rm=TRUE)

med_s<-c(0.9510106, 0.05217786, 0.2721007, 0.2746572, 0.3271429, 0.2977273, 0.3954327, 0.2980163)
# s<-d[which(d$S_or_R=="S"),]
# median(s[,12], na.rm=TRUE)

plot(1, type="n", xaxt="n", xlab="Sites", ylab="Frequency of the acidic allele", xlim=c(0,70), ylim=c(0, 1), las=2)
axis(side=1, at=seq(0, 70, 10), labels= c("A_NU","B_NU","M_NU","IRL","NL","D","ICE","CA"), las=1)

snp<-NULL

for (i in 1:nrow(d)){
    if(d$S_or_N[i]=="N"){
        snp<-d[i, cols]
        lines(m, abs(snp), col="lightgray")
    }
    
}


for (i in 1:nrow(d)){
    if(d$S_or_N[i]=="S")
    snp<-d[i, cols]
    lines(m, abs(snp), col="cornflowerblue")
}

lines(m, med_n, col="black", lwd=2)
lines(m, med_s, col="darkorange", lwd= 2)


# AvsB contrast M_NU freq Ac allele < 0.5
snps<-read.table("New_selected_and_neutral_SNPS_AvsB_NU<0.5.txt", header = TRUE, stringsAsFactors = FALSE)

p1<-read.table("new_A-NU_pool.SNPs.ascertained.AvsB.maft0.25.allchrs.txt", header = TRUE, stringsAsFactors = FALSE)
p2<-read.table("new_B-NU_pool.SNPs.ascertained.AvsB.maft0.25.allchrs.txt", header = TRUE, stringsAsFactors = FALSE)
p3<-read.table("new_M_NU_pool.SNPs.ascertained.AvsB.maft0.25.allchrs.txt", header = TRUE, stringsAsFactors = FALSE)
p4<-read.table("new_NAO-IRL_pool.SNPs.ascertained.AvsB.maft0.25.allchrs.txt", header = TRUE, stringsAsFactors = FALSE)
p5<-read.table("new_BWS-NL_pool.SNPs.ascertained.AvsB.maft0.25.allchrs.txt", header = TRUE, stringsAsFactors = FALSE)
p6<-read.table("new_SYLT-D_pool.SNPs.ascertained.AvsB.maft0.25.allchrs.txt", header = TRUE, stringsAsFactors = FALSE)
p7<-read.table("new_LL-ICE_pool.SNPs.ascertained.AvsB.maft0.25.allchrs.txt", header = TRUE, stringsAsFactors = FALSE)
p8<-read.table("new_IV-CA_pool.SNPs.ascertained.AvsB.maft0.25.allchrs.txt", header = TRUE, stringsAsFactors = FALSE)

p1snps<-left_join(snps, p1, by=c("chr", "pos"))
p2snps<-left_join(snps, p2, by=c("chr", "pos"))
p3snps<-left_join(snps, p3, by=c("chr", "pos"))
p4snps<-left_join(snps, p4, by=c("chr", "pos"))
p5snps<-left_join(snps, p5, by=c("chr", "pos"))
p6snps<-left_join(snps, p6, by=c("chr", "pos"))
p7snps<-left_join(snps, p7, by=c("chr", "pos"))
p8snps<-left_join(snps, p8, by=c("chr", "pos"))


for (i in 1:nrow(p1snps)){
    cnt_inlet<-p1snps[i, which(names(p1snps)==p1snps$AcidAllele[i])]
    fstbase<-p1snps[i, which(names(p1snps)==p1snps$majal[i])]
    secbase<-p1snps[i, which(names(p1snps)==p1snps$minal[i])]
    total_cnt<-fstbase+secbase
    p1snps$freqA_NU[i]<-cnt_inlet/total_cnt
}

for (i in 1:nrow(p2snps)){
    cnt_inlet<-p2snps[i, which(names(p2snps)==p2snps$AcidAllele[i])]
    fstbase<-p2snps[i, which(names(p2snps)==p2snps$majal[i])]
    secbase<-p2snps[i, which(names(p2snps)==p2snps$minal[i])]
    total_cnt<-fstbase+secbase
    p2snps$freqB_NU[i]<-cnt_inlet/total_cnt
}

for (i in 1:nrow(p3snps)){
    cnt_inlet<-p3snps[i, which(names(p3snps)==p3snps$AcidAllele[i])]
    fstbase<-p3snps[i, which(names(p3snps)==p3snps$majal[i])]
    secbase<-p3snps[i, which(names(p3snps)==p3snps$minal[i])]
    total_cnt<-fstbase+secbase
    p3snps$freqM_NU[i]<-cnt_inlet/total_cnt
}

for (i in 1:nrow(p4snps)){
    cnt_inlet<-p4snps[i, which(names(p4snps)==p4snps$AcidAllele[i])]
    fstbase<-p4snps[i, which(names(p4snps)==p4snps$majal[i])]
    secbase<-p4snps[i, which(names(p4snps)==p4snps$minal[i])]
    total_cnt<-fstbase+secbase
    p4snps$freqIRL[i]<-cnt_inlet/total_cnt
}

for (i in 1:nrow(p5snps)){
    cnt_inlet<-p5snps[i, which(names(p5snps)==p5snps$AcidAllele[i])]
    fstbase<-p5snps[i, which(names(p5snps)==p5snps$majal[i])]
    secbase<-p5snps[i, which(names(p5snps)==p5snps$minal[i])]
    total_cnt<-fstbase+secbase
    p5snps$freqNL[i]<-cnt_inlet/total_cnt
}

for (i in 1:nrow(p6snps)){
    cnt_inlet<-p6snps[i, which(names(p6snps)==p6snps$AcidAllele[i])]
    fstbase<-p6snps[i, which(names(p6snps)==p6snps$majal[i])]
    secbase<-p6snps[i, which(names(p6snps)==p6snps$minal[i])]
    total_cnt<-fstbase+secbase
    p6snps$freqD[i]<-cnt_inlet/total_cnt
}

for (i in 1:nrow(p7snps)){
    cnt_inlet<-p7snps[i, which(names(p7snps)==p7snps$AcidAllele[i])]
    fstbase<-p7snps[i, which(names(p7snps)==p7snps$majal[i])]
    secbase<-p7snps[i, which(names(p7snps)==p7snps$minal[i])]
    total_cnt<-fstbase+secbase
    p7snps$freqICE[i]<-cnt_inlet/total_cnt
}

for (i in 1:nrow(p8snps)){
    cnt_inlet<-p8snps[i, which(names(p8snps)==p8snps$AcidAllele[i])]
    fstbase<-p8snps[i, which(names(p8snps)==p8snps$majal[i])]
    secbase<-p8snps[i, which(names(p8snps)==p8snps$minal[i])]
    total_cnt<-fstbase+secbase
    p8snps$freqCA[i]<-cnt_inlet/total_cnt
}


d<-cbind(snps, p1snps$freqA_NU, p2snps$freqB_NU, p3snps$freqM_NU, p4snps$freqIRL, p5snps$freqNL, p6snps$freqD, p7snps$freqICE, p8snps$freqCA)


m<-c(0,10,20,30,40,50,60,70)
cols<-c(12, 13, 14, 15, 16, 17, 18, 19)

med_n<-c(0.5267094, 0.3781798, 0.4460432, 0.4474359, 0.4606543, 0.4684176, 0.4837129, 0.4835979)
# n<-d[which(d$S_or_N=="N"),]
# median(n[,12], na.rm=TRUE)

med_s<-c(0.9449495, 0.03471108, 0.1381756, 0.1047237, 0.280643, 0.2375, 0.3577573, 0.1861111)
# s<-d[which(d$S_or_N=="S"),]
# median(s[,12], na.rm=TRUE)

plot(1, type="n", xaxt="n", xlab="Sites", ylab="Frequency of the acidic allele", xlim=c(0,70), ylim=c(0, 1), las=2)
axis(side=1, at=seq(0, 70, 10), labels= c("A_NU","B_NU","M_NU","IRL","NL","D","ICE","CA"), las=1)

snp<-NULL

for (i in 1:nrow(d)){
    if(d$S_or_N[i]=="N"){
        snp<-d[i, cols]
        lines(m, abs(snp), col="lightgray")
    }
    
}

for (i in 1:nrow(d)){
    if(d$S_or_N[i]=="S")
    snp<-d[i, cols]
    lines(m, abs(snp), col="cornflowerblue")
}

lines(m, med_n, col="black", lwd=2)
lines(m, med_s, col="darkorange", lwd= 2)


# AvsB contrast M_NU freq Ac allele blue
snps<-read.table("New_selected_and_neutral_SNPS_AvsB_blue.txt", header = TRUE, stringsAsFactors = FALSE)

p1<-read.table("new_A-NU_pool.SNPs.ascertained.AvsB.maft0.25.allchrs.txt", header = TRUE, stringsAsFactors = FALSE)
p2<-read.table("new_B-NU_pool.SNPs.ascertained.AvsB.maft0.25.allchrs.txt", header = TRUE, stringsAsFactors = FALSE)
p3<-read.table("new_M_NU_pool.SNPs.ascertained.AvsB.maft0.25.allchrs.txt", header = TRUE, stringsAsFactors = FALSE)
p4<-read.table("new_NAO-IRL_pool.SNPs.ascertained.AvsB.maft0.25.allchrs.txt", header = TRUE, stringsAsFactors = FALSE)
p5<-read.table("new_BWS-NL_pool.SNPs.ascertained.AvsB.maft0.25.allchrs.txt", header = TRUE, stringsAsFactors = FALSE)
p6<-read.table("new_SYLT-D_pool.SNPs.ascertained.AvsB.maft0.25.allchrs.txt", header = TRUE, stringsAsFactors = FALSE)
p7<-read.table("new_LL-ICE_pool.SNPs.ascertained.AvsB.maft0.25.allchrs.txt", header = TRUE, stringsAsFactors = FALSE)
p8<-read.table("new_IV-CA_pool.SNPs.ascertained.AvsB.maft0.25.allchrs.txt", header = TRUE, stringsAsFactors = FALSE)

p1snps<-left_join(snps, p1, by=c("chr", "pos"))
p2snps<-left_join(snps, p2, by=c("chr", "pos"))
p3snps<-left_join(snps, p3, by=c("chr", "pos"))
p4snps<-left_join(snps, p4, by=c("chr", "pos"))
p5snps<-left_join(snps, p5, by=c("chr", "pos"))
p6snps<-left_join(snps, p6, by=c("chr", "pos"))
p7snps<-left_join(snps, p7, by=c("chr", "pos"))
p8snps<-left_join(snps, p8, by=c("chr", "pos"))


for (i in 1:nrow(p1snps)){
    cnt_inlet<-p1snps[i, which(names(p1snps)==p1snps$AcidAllele[i])]
    fstbase<-p1snps[i, which(names(p1snps)==p1snps$majal[i])]
    secbase<-p1snps[i, which(names(p1snps)==p1snps$minal[i])]
    total_cnt<-fstbase+secbase
    p1snps$freqA_NU[i]<-cnt_inlet/total_cnt
}

for (i in 1:nrow(p2snps)){
    cnt_inlet<-p2snps[i, which(names(p2snps)==p2snps$AcidAllele[i])]
    fstbase<-p2snps[i, which(names(p2snps)==p2snps$majal[i])]
    secbase<-p2snps[i, which(names(p2snps)==p2snps$minal[i])]
    total_cnt<-fstbase+secbase
    p2snps$freqB_NU[i]<-cnt_inlet/total_cnt
}

for (i in 1:nrow(p3snps)){
    cnt_inlet<-p3snps[i, which(names(p3snps)==p3snps$AcidAllele[i])]
    fstbase<-p3snps[i, which(names(p3snps)==p3snps$majal[i])]
    secbase<-p3snps[i, which(names(p3snps)==p3snps$minal[i])]
    total_cnt<-fstbase+secbase
    p3snps$freqM_NU[i]<-cnt_inlet/total_cnt
}

for (i in 1:nrow(p4snps)){
    cnt_inlet<-p4snps[i, which(names(p4snps)==p4snps$AcidAllele[i])]
    fstbase<-p4snps[i, which(names(p4snps)==p4snps$majal[i])]
    secbase<-p4snps[i, which(names(p4snps)==p4snps$minal[i])]
    total_cnt<-fstbase+secbase
    p4snps$freqIRL[i]<-cnt_inlet/total_cnt
}

for (i in 1:nrow(p5snps)){
    cnt_inlet<-p5snps[i, which(names(p5snps)==p5snps$AcidAllele[i])]
    fstbase<-p5snps[i, which(names(p5snps)==p5snps$majal[i])]
    secbase<-p5snps[i, which(names(p5snps)==p5snps$minal[i])]
    total_cnt<-fstbase+secbase
    p5snps$freqNL[i]<-cnt_inlet/total_cnt
}

for (i in 1:nrow(p6snps)){
    cnt_inlet<-p6snps[i, which(names(p6snps)==p6snps$AcidAllele[i])]
    fstbase<-p6snps[i, which(names(p6snps)==p6snps$majal[i])]
    secbase<-p6snps[i, which(names(p6snps)==p6snps$minal[i])]
    total_cnt<-fstbase+secbase
    p6snps$freqD[i]<-cnt_inlet/total_cnt
}

for (i in 1:nrow(p7snps)){
    cnt_inlet<-p7snps[i, which(names(p7snps)==p7snps$AcidAllele[i])]
    fstbase<-p7snps[i, which(names(p7snps)==p7snps$majal[i])]
    secbase<-p7snps[i, which(names(p7snps)==p7snps$minal[i])]
    total_cnt<-fstbase+secbase
    p7snps$freqICE[i]<-cnt_inlet/total_cnt
}

for (i in 1:nrow(p8snps)){
    cnt_inlet<-p8snps[i, which(names(p8snps)==p8snps$AcidAllele[i])]
    fstbase<-p8snps[i, which(names(p8snps)==p8snps$majal[i])]
    secbase<-p8snps[i, which(names(p8snps)==p8snps$minal[i])]
    total_cnt<-fstbase+secbase
    p8snps$freqCA[i]<-cnt_inlet/total_cnt
}


d<-cbind(snps, p1snps$freqA_NU, p2snps$freqB_NU, p3snps$freqM_NU, p4snps$freqIRL, p5snps$freqNL, p6snps$freqD, p7snps$freqICE, p8snps$freqCA)


m<-c(0,10,20,30,40,50,60,70)
cols<-c(12, 13, 14, 15, 16, 17, 18, 19)

med_n<-c(0.5267094, 0.3781798, 0.4460432, 0.4474359, 0.4606543, 0.4684176, 0.4837129, 0.4835979)
# n<-d[which(d$S_or_N=="N"),]
# median(n[,12], na.rm=TRUE)

med_s<-c(0.9449495, 0.03247893, 0.1381756, 0.1287879, 0.2697027, 0.2159483, 0.3424976, 0.1193827)
# s<-d[which(d$S_or_R=="S"),]
# median(s[,12], na.rm=TRUE)

plot(1, type="n", xaxt="n", xlab="Sites", ylab="Frequency of the acidic allele", xlim=c(0,70), ylim=c(0, 1), las=2)
axis(side=1, at=seq(0, 70, 10), labels= c("A_NU","B_NU","M_NU","IRL","NL","D","ICE","CA"), las=1)

snp<-NULL

for (i in 1:nrow(d)){
    if(d$S_or_N[i]=="N"){
        snp<-d[i, cols]
        lines(m, abs(snp), col="lightgray")
    }
    
}


for (i in 1:nrow(d)){
    if(d$S_or_N[i]=="S")
    snp<-d[i, cols]
    lines(m, abs(snp), col="cornflowerblue")
}

lines(m, med_n, col="black", lwd=2)
lines(m, med_s, col="darkorange", lwd= 2)


# AvsB contrast M_NU freq Ac allele darkblue
snps<-read.table("New_selected_and_neutral_SNPS_AvsB_darkblue.txt", header = TRUE, stringsAsFactors = FALSE)

p1<-read.table("new_A-NU_pool.SNPs.ascertained.AvsB.maft0.25.allchrs.txt", header = TRUE, stringsAsFactors = FALSE)
p2<-read.table("new_B-NU_pool.SNPs.ascertained.AvsB.maft0.25.allchrs.txt", header = TRUE, stringsAsFactors = FALSE)
p3<-read.table("new_M_NU_pool.SNPs.ascertained.AvsB.maft0.25.allchrs.txt", header = TRUE, stringsAsFactors = FALSE)
p4<-read.table("new_NAO-IRL_pool.SNPs.ascertained.AvsB.maft0.25.allchrs.txt", header = TRUE, stringsAsFactors = FALSE)
p5<-read.table("new_BWS-NL_pool.SNPs.ascertained.AvsB.maft0.25.allchrs.txt", header = TRUE, stringsAsFactors = FALSE)
p6<-read.table("new_SYLT-D_pool.SNPs.ascertained.AvsB.maft0.25.allchrs.txt", header = TRUE, stringsAsFactors = FALSE)
p7<-read.table("new_LL-ICE_pool.SNPs.ascertained.AvsB.maft0.25.allchrs.txt", header = TRUE, stringsAsFactors = FALSE)
p8<-read.table("new_IV-CA_pool.SNPs.ascertained.AvsB.maft0.25.allchrs.txt", header = TRUE, stringsAsFactors = FALSE)

p1snps<-left_join(snps, p1, by=c("chr", "pos"))
p2snps<-left_join(snps, p2, by=c("chr", "pos"))
p3snps<-left_join(snps, p3, by=c("chr", "pos"))
p4snps<-left_join(snps, p4, by=c("chr", "pos"))
p5snps<-left_join(snps, p5, by=c("chr", "pos"))
p6snps<-left_join(snps, p6, by=c("chr", "pos"))
p7snps<-left_join(snps, p7, by=c("chr", "pos"))
p8snps<-left_join(snps, p8, by=c("chr", "pos"))


for (i in 1:nrow(p1snps)){
    cnt_inlet<-p1snps[i, which(names(p1snps)==p1snps$AcidAllele[i])]
    fstbase<-p1snps[i, which(names(p1snps)==p1snps$majal[i])]
    secbase<-p1snps[i, which(names(p1snps)==p1snps$minal[i])]
    total_cnt<-fstbase+secbase
    p1snps$freqA_NU[i]<-cnt_inlet/total_cnt
}

for (i in 1:nrow(p2snps)){
    cnt_inlet<-p2snps[i, which(names(p2snps)==p2snps$AcidAllele[i])]
    fstbase<-p2snps[i, which(names(p2snps)==p2snps$majal[i])]
    secbase<-p2snps[i, which(names(p2snps)==p2snps$minal[i])]
    total_cnt<-fstbase+secbase
    p2snps$freqB_NU[i]<-cnt_inlet/total_cnt
}

for (i in 1:nrow(p3snps)){
    cnt_inlet<-p3snps[i, which(names(p3snps)==p3snps$AcidAllele[i])]
    fstbase<-p3snps[i, which(names(p3snps)==p3snps$majal[i])]
    secbase<-p3snps[i, which(names(p3snps)==p3snps$minal[i])]
    total_cnt<-fstbase+secbase
    p3snps$freqM_NU[i]<-cnt_inlet/total_cnt
}

for (i in 1:nrow(p4snps)){
    cnt_inlet<-p4snps[i, which(names(p4snps)==p4snps$AcidAllele[i])]
    fstbase<-p4snps[i, which(names(p4snps)==p4snps$majal[i])]
    secbase<-p4snps[i, which(names(p4snps)==p4snps$minal[i])]
    total_cnt<-fstbase+secbase
    p4snps$freqIRL[i]<-cnt_inlet/total_cnt
}

for (i in 1:nrow(p5snps)){
    cnt_inlet<-p5snps[i, which(names(p5snps)==p5snps$AcidAllele[i])]
    fstbase<-p5snps[i, which(names(p5snps)==p5snps$majal[i])]
    secbase<-p5snps[i, which(names(p5snps)==p5snps$minal[i])]
    total_cnt<-fstbase+secbase
    p5snps$freqNL[i]<-cnt_inlet/total_cnt
}

for (i in 1:nrow(p6snps)){
    cnt_inlet<-p6snps[i, which(names(p6snps)==p6snps$AcidAllele[i])]
    fstbase<-p6snps[i, which(names(p6snps)==p6snps$majal[i])]
    secbase<-p6snps[i, which(names(p6snps)==p6snps$minal[i])]
    total_cnt<-fstbase+secbase
    p6snps$freqD[i]<-cnt_inlet/total_cnt
}

for (i in 1:nrow(p7snps)){
    cnt_inlet<-p7snps[i, which(names(p7snps)==p7snps$AcidAllele[i])]
    fstbase<-p7snps[i, which(names(p7snps)==p7snps$majal[i])]
    secbase<-p7snps[i, which(names(p7snps)==p7snps$minal[i])]
    total_cnt<-fstbase+secbase
    p7snps$freqICE[i]<-cnt_inlet/total_cnt
}

for (i in 1:nrow(p8snps)){
    cnt_inlet<-p8snps[i, which(names(p8snps)==p8snps$AcidAllele[i])]
    fstbase<-p8snps[i, which(names(p8snps)==p8snps$majal[i])]
    secbase<-p8snps[i, which(names(p8snps)==p8snps$minal[i])]
    total_cnt<-fstbase+secbase
    p8snps$freqCA[i]<-cnt_inlet/total_cnt
}


d<-cbind(snps, p1snps$freqA_NU, p2snps$freqB_NU, p3snps$freqM_NU, p4snps$freqIRL, p5snps$freqNL, p6snps$freqD, p7snps$freqICE, p8snps$freqCA)


m<-c(0,10,20,30,40,50,60,70)
cols<-c(12, 13, 14, 15, 16, 17, 18, 19)

med_n<-c(0.5267094, 0.3781798, 0.4460432, 0.4474359, 0.4606543, 0.4684176, 0.4837129, 0.4835979)
# n<-d[which(d$S_or_N=="N"),]
# median(n[,12], na.rm=TRUE)

med_s<-c(0.9444444, 0.02985075, 0.02857143, 0.03846154, 0.1666667, 0.1363636, 0.2403846, 0.01449275)
# s<-d[which(d$S_or_N=="N"),]
# median(s[,12], na.rm=TRUE)

plot(1, type="n", xaxt="n", xlab="Sites", ylab="Frequency of the acidic allele", xlim=c(0,70), ylim=c(0, 1), las=2)
axis(side=1, at=seq(0, 70, 10), labels= c("A_NU","B_NU","M_NU","IRL","NL","D","ICE","CA"), las=1)

snp<-NULL

for (i in 1:nrow(d)){
    if(d$S_or_N[i]=="N"){
        snp<-d[i, cols]
        lines(m, abs(snp), col="lightgray")
    }
    
}


for (i in 1:nrow(d)){
    if(d$S_or_N[i]=="S")
    snp<-d[i, cols]
    lines(m, abs(snp), col="cornflowerblue")
}

lines(m, med_n, col="black", lwd=2)
lines(m, med_s, col="darkorange", lwd= 2)

##### G


##### H* Contrast A vs B - Find haplotypes in all the other contrasts
rm(list=ls())
library(dplyr)
setwd(".../SGV")

# AvsB contrast
d<-read.table("new_A-NU_pool.B-NU_pool_afd.allchrs.txt", header = TRUE, stringsAsFactors = FALSE)
snps<-read.table("New_selected_and_neutral_SNPS_AvsB.txt", header = TRUE, stringsAsFactors = FALSE)

a<-snps[snps$S_or_R=="S",]

chrom<-a$chr
posit<-a$pos
low<-50000
up<-50000
cd<-NULL
ccd<-NULL
datt<-NULL

for (i in 1:length(chrom)){
    c<-chrom[i]
    p<-posit[i]

    cd<-d[d$chr==c, c(1, 2, 3)]
    ccd<-cd[which(cd$pos>=p-low & cd$pos<p+up), ]
    ccd$snp<-rep(i, nrow(ccd))
    ccd<-ccd[,c(4,1,2,3)]
    datt<-rbind(datt, ccd)

}

dat<-left_join(datt, d, by=c("chr", "pos", "afd"))

for (k in 1:nrow(dat)){
    if(dat$B.NU_pool_majaf[k]>dat$A.NU_pool_majaf[k]){
        dat$AcidAllele[k]<-dat$minal[k]

    }else{
        dat$AcidAllele[k]<-dat$majal[k]
    }

}

p1<-read.table("new_A-NU_pool.SNPs.ascertained.AvsB.maft0.25.allchrs.txt", header = TRUE, stringsAsFactors = FALSE)
p2<-read.table("new_B-NU_pool.SNPs.ascertained.AvsB.maft0.25.allchrs.txt", header = TRUE, stringsAsFactors = FALSE)
p3<-read.table("new_M_NU_pool.SNPs.ascertained.AvsB.maft0.25.allchrs.txt", header = TRUE, stringsAsFactors = FALSE)
p4<-read.table("new_NAO-IRL_pool.SNPs.ascertained.AvsB.maft0.25.allchrs.txt", header = TRUE, stringsAsFactors = FALSE)
p5<-read.table("new_BWS-NL_pool.SNPs.ascertained.AvsB.maft0.25.allchrs.txt", header = TRUE, stringsAsFactors = FALSE)
p6<-read.table("new_SYLT-D_pool.SNPs.ascertained.AvsB.maft0.25.allchrs.txt", header = TRUE, stringsAsFactors = FALSE)
p7<-read.table("new_LL-ICE_pool.SNPs.ascertained.AvsB.maft0.25.allchrs.txt", header = TRUE, stringsAsFactors = FALSE)
p8<-read.table("new_IV-CA_pool.SNPs.ascertained.AvsB.maft0.25.allchrs.txt", header = TRUE, stringsAsFactors = FALSE)


p1dat<-left_join(dat, p1, by=c("chr", "pos"))
p2dat<-left_join(dat, p2, by=c("chr", "pos"))
p3dat<-left_join(dat, p3, by=c("chr", "pos"))
p4dat<-left_join(dat, p4, by=c("chr", "pos"))
p5dat<-left_join(dat, p5, by=c("chr", "pos"))
p6dat<-left_join(dat, p6, by=c("chr", "pos"))
p7dat<-left_join(dat, p7, by=c("chr", "pos"))
p8dat<-left_join(dat, p8, by=c("chr", "pos"))

for (i in 1:nrow(p1dat)){
    cnt_inlet<-p1dat[i, which(names(p1dat)==p1dat$AcidAllele[i])]
    fstbase<-p1dat[i, which(names(p1dat)==p1dat$majal[i])]
    secbase<-p1dat[i, which(names(p1dat)==p1dat$minal[i])]
    total_cnt<-fstbase+secbase
    p1dat$freqA_NU[i]<-cnt_inlet/total_cnt
}

for (i in 1:nrow(p2dat)){
    cnt_inlet<-p2dat[i, which(names(p2dat)==p2dat$AcidAllele[i])]
    fstbase<-p2dat[i, which(names(p2dat)==p2dat$majal[i])]
    secbase<-p2dat[i, which(names(p2dat)==p2dat$minal[i])]
    total_cnt<-fstbase+secbase
    p2dat$freqB_NU[i]<-cnt_inlet/total_cnt
}

for (i in 1:nrow(p3dat)){
    cnt_inlet<-p3dat[i, which(names(p3dat)==p3dat$AcidAllele[i])]
    fstbase<-p3dat[i, which(names(p3dat)==p3dat$majal[i])]
    secbase<-p3dat[i, which(names(p3dat)==p3dat$minal[i])]
    total_cnt<-fstbase+secbase
    p3dat$freqM_NU[i]<-cnt_inlet/total_cnt
}

for (i in 1:nrow(p4dat)){
    cnt_inlet<-p4dat[i, which(names(p4dat)==p4dat$AcidAllele[i])]
    fstbase<-p4dat[i, which(names(p4dat)==p4dat$majal[i])]
    secbase<-p4dat[i, which(names(p4dat)==p4dat$minal[i])]
    total_cnt<-fstbase+secbase
    p4dat$freqIRL[i]<-cnt_inlet/total_cnt
}

for (i in 1:nrow(p5dat)){
    cnt_inlet<-p5dat[i, which(names(p5dat)==p5dat$AcidAllele[i])]
    fstbase<-p5dat[i, which(names(p5dat)==p5dat$majal[i])]
    secbase<-p5dat[i, which(names(p5dat)==p5dat$minal[i])]
    total_cnt<-fstbase+secbase
    p5dat$freqNL[i]<-cnt_inlet/total_cnt
}

for (i in 1:nrow(p6dat)){
    cnt_inlet<-p6dat[i, which(names(p6dat)==p6dat$AcidAllele[i])]
    fstbase<-p6dat[i, which(names(p6dat)==p6dat$majal[i])]
    secbase<-p6dat[i, which(names(p6dat)==p6dat$minal[i])]
    total_cnt<-fstbase+secbase
    p6dat$freqD[i]<-cnt_inlet/total_cnt
}

for (i in 1:nrow(p7dat)){
    cnt_inlet<-p7dat[i, which(names(p7dat)==p7dat$AcidAllele[i])]
    fstbase<-p7dat[i, which(names(p7dat)==p7dat$majal[i])]
    secbase<-p7dat[i, which(names(p7dat)==p7dat$minal[i])]
    total_cnt<-fstbase+secbase
    p7dat$freqICE[i]<-cnt_inlet/total_cnt
}

for (i in 1:nrow(p8dat)){
    cnt_inlet<-p8dat[i, which(names(p8dat)==p8dat$AcidAllele[i])]
    fstbase<-p8dat[i, which(names(p8dat)==p8dat$majal[i])]
    secbase<-p8dat[i, which(names(p8dat)==p8dat$minal[i])]
    total_cnt<-fstbase+secbase
    p8dat$freqCA[i]<-cnt_inlet/total_cnt
}


f<-cbind(dat, p1dat$freqA_NU, p2dat$freqB_NU, p3dat$freqM_NU, p4dat$freqIRL, p5dat$freqNL, p6dat$freqD, p7dat$freqICE, p8dat$freqCA)

write.table(f, "GridPlots_haplotypes_afd0.85_100kb_window.txt", quote=F, row.names=F, col.names=T)

#generate plots
rm(list=ls())

setwd("Desktop/SGV/GridPlotFiles")

library(dplyr)
library(gplots)
library(RColorBrewer)
library(ggplot2)
library(lattice)

df<-read.table("GridPlots_haplotypes_afd0.85_5kb_window.txt", header = TRUE, stringsAsFactors = FALSE)

haplo<-unique(df$snp)

for (i in 1:length(haplo)){
    sd<-df[df$snp==i,]
    #cd<-sd[which(sd$afd<=-0.6 | sd$afd>=0.6),]
    sdd<-sd[,c(12,13,14,15,16,17,18,19)]
    names(sdd)<-c("A_NU", "B_NU", "M_NU", "M_IRL", "M_NL", "M_D", "M_ICE", "M_CA")

    DF<-as.matrix(as.data.frame(lapply(sdd, as.numeric)))
    TDF<-t(DF)

    pdf(paste("plot", i, ".pdf", sep=""))
    print(heatmap.2(TDF, scale="none", col=colorpanel(100, "white", "black"), dendrogram='none', Rowv=FALSE, Colv=FALSE,trace='none', na.color= "red"))
    #heatmap.2(TDF, scale="none", col=colorpanel(100, "white", "black"), dendrogram='none', Rowv=FALSE, Colv=FALSE,trace='none', na.color= "red")
    dev.off()
}

#individual generation of chromosome signature with gene indication


#Sig 22 (corresponds to Sig 1 on chr VII in Fig 3)
setwd("Desktop/SGV/GridPlotFiles")
rm(list=ls())
library(dplyr)

par( mfrow = c(2,1) )
d<-read.table("new_A-NU_pool.B-NU_pool_afd.allchrs.txt", header = TRUE, stringsAsFactors = FALSE)
snps<-read.table("New_selected_and_neutral_SNPS_AvsB.txt", header = TRUE, stringsAsFactors = FALSE)
chrs<-c('I', 'II', 'III', 'IV', 'V', 'VI', 'VII', 'VIII', 'IX', 'X', 'XI', 'XII', 'XIII', 'XIV', 'XV', 'XVI', 'XVII', 'XVIII', 'XIX', 'XX', 'XXI', 'Un', 'M', 'pitx1') #all chrs, incl 19, Un, M, pitx1
median<-0.1453
a<-snps[snps$S_or_R=="S",]

chrom<-a[22,1]
posit<-a[22,2]
low<-50000
up<-50000
cd<-NULL
ccd<-NULL

cd<-d[d$chr==chrom, c(1, 2, 3)]
ccd<-cd[which(cd$pos>=posit-low & cd$pos<posit+up), ]

plot(ccd[,2], abs(ccd[,3]), xlab= "SNP position (Mb)", ylab= "Genetic differentiation", ylim = c(0,1), cex = 0.2, col = "gray", col.axis = "black", type="o")
segments(min(ccd[,2]), median, max(ccd[,2]), median, col= "cornflowerblue") #median AFD AvsB


## Sig29 (corresponds to Sig 2 on chr IX in Fig 3)
setwd("Desktop/SGV/GridPlotFiles")
rm(list=ls())
library(dplyr)

par( mfrow = c(2,1) )
d<-read.table("new_A-NU_pool.B-NU_pool_afd.allchrs.txt", header = TRUE, stringsAsFactors = FALSE)
snps<-read.table("New_selected_and_neutral_SNPS_AvsB.txt", header = TRUE, stringsAsFactors = FALSE)
chrs<-c('I', 'II', 'III', 'IV', 'V', 'VI', 'VII', 'VIII', 'IX', 'X', 'XI', 'XII', 'XIII', 'XIV', 'XV', 'XVI', 'XVII', 'XVIII', 'XIX', 'XX', 'XXI', 'Un', 'M', 'pitx1') #all chrs, incl 19, Un, M, pitx1
median<-0.1453
a<-snps[snps$S_or_R=="S",]

chrom<-a[29,1]
posit<-a[29,2]
low<-50000
up<-50000
cd<-NULL
ccd<-NULL

cd<-d[d$chr==chrom, c(1, 2, 3)]
ccd<-cd[which(cd$pos>=posit-low & cd$pos<posit+up), ]

plot(ccd[,2], abs(ccd[,3]), xlab= "SNP position (Mb)", ylab= "Genetic differentiation", ylim = c(0,1), cex = 0.2, col = "gray", col.axis = "black", type="o")
segments(13376375, 1, 13378298, 1) #odam gene position 
segments(13386748, 1, 13392238, 1) #sparcl1 gene position
segments(min(ccd[,2]), median, max(ccd[,2]), median, col= "cornflowerblue") #median AFD AvsB

##Sig34 (corresponds to Sig 3 on chr XI in Fig 3)
setwd("Desktop/SGV/GridPlotFiles")
rm(list=ls())
library(dplyr)

par( mfrow = c(2,1) )
d<-read.table("new_A-NU_pool.B-NU_pool_afd.allchrs.txt", header = TRUE, stringsAsFactors = FALSE)
snps<-read.table("New_selected_and_neutral_SNPS_AvsB.txt", header = TRUE, stringsAsFactors = FALSE)
chrs<-c('I', 'II', 'III', 'IV', 'V', 'VI', 'VII', 'VIII', 'IX', 'X', 'XI', 'XII', 'XIII', 'XIV', 'XV', 'XVI', 'XVII', 'XVIII', 'XIX', 'XX', 'XXI', 'Un', 'M', 'pitx1') #all chrs, incl 19, Un, M, pitx1
median<-0.1453
a<-snps[snps$S_or_R=="S",]

chrom<-a[34,1]
posit<-a[34,2]
low<-6100000
up<-6700000
cd<-NULL
ccd<-NULL

cd<-d[d$chr==chrom, c(1, 2, 3)]
ccd<-cd[which(cd$pos>=low & cd$pos<=up), ]

plot(ccd[,2], abs(ccd[,3]), xlab= "SNP position (Mb)", ylab= "Genetic differentiation", ylim = c(0,1), cex = 0.2, col = "gray", col.axis = "black", type="o")
segments(min(ccd[,2]), median, max(ccd[,2]), median, col= "cornflowerblue") #median AFD AvsB

##### H


##### I* Inividual haplotypes for a signature taking into account SNPs in a 5kb window centered around the top SNP
rm(list=ls())
setwd("Desktop/SGV/new_afd")
library(plyr)
d<-read.table("new_A-NU_pool.B-NU_pool_afd.allchrs.txt", header = TRUE, stringsAsFactors = FALSE)
snps<-read.table("New_selected_and_neutral_SNPS_AvsB.txt", header = TRUE, stringsAsFactors = FALSE)

a<-snps[snps$S_or_R=="S",]

chrom<-a$chr
posit<-a$pos
low<-2500
up<-2500
cd<-NULL
ccd<-NULL
datt<-NULL

for (i in 1:length(chrom)){
    c<-chrom[i]
    p<-posit[i]

    cd<-d[d$chr==c, c(1, 2, 3)]
    ccd<-cd[which(cd$pos>=p-low & cd$pos<p+up), ]
    ccd$snp<-rep(i, nrow(ccd))
    ccd<-ccd[,c(4,1,2,3)]
    datt<-rbind(datt, ccd)

}

write.table(datt, "SNPs_haplotypes_5kbwindows.txt", quote=F, row.names=F, col.names=T)
# extract the lines corresponding to the SNPs for which we want to draw haplotypes (9)
# 9_SNPs_haplotypes_5kbwindows.txt
# all freqSum files in the same folder
rm(list=ls())
library(data.table) #install if needed
library(plyr)
library(dplyr)
options(scipen=50000000) #to turn off scientific notation in the outfile name

sig<-fread("9_SNPs_haplotypes_5kbwindows.txt")
snps<-unique(sig$snp)

ind<-c("ARDH_1", "ARDH_2", "OBSM_346", "OBSM_716", "BH4", "BH25", "BU15", "BU18", "BWS-NL-4", "BWS-NL-5", "BWS-NL-6", "BWS-NL-20", "FA5", "FA22", "FE8", "FE17", "GR14", "GR18", "HO5", "HO14", "IA7", "IA24", "IV-CA-517", "IV-CA-518", "IV-CA-529", 
       "IV-CA-530", "LL-ICE-538", "LL-ICE-545", "LL-ICE-551", "LL-ICE-810", "NAO-IRL-11", "NAO-IRL-17", "NAO-IRL-21", "NAO-IRL-23", "RE8", "RE12", "SA5", "SA8", "SC27", "SC28", "SYLT-D-f5", "SYLT-D-f9", "SYLT-D-m3", "SYLT-D-m5")

i<-1
  dat<-sig[which(sig$snp==snps[i]),]
  chrom<-unique(dat$chr)
  s<-unique(dat$snp)
  data<-dat
  #for (j in 1:length(ind)){
  for (j in 1:4){
    e<-paste(ind[j], ".", chrom, ".freqSum.txt", sep='')
    freqsum<-fread(e)
    data<-left_join(data, freqsum, by=c("chr", "pos"))
  }

  bases<-NULL
  #for (k in 1:length(ind)){
  for (k in 1:4){
    baseA<-paste(ind[k],"_A", sep='')
    baseC<-paste(ind[k],"_C", sep='')
    baseG<-paste(ind[k],"_G", sep='')
    baseT<-paste(ind[k],"_T", sep='')
    base<-c(baseA, baseC, baseG, baseT)
    bases<-c(bases, base)
  }
  header<-c('signature', 'chr', 'pos', 'afd', bases)
  names(data)<-header

  outfile<-paste('Signature_', s, '.ind_counts.txt', sep='') 
  
  write.table(data, outfile, quote=F, row.names=F, col.names=T)

### fastPHASE 1.4.8
./fastPHASE -oSig22 -C50 -H100 sign22.haploct2.diploct10.hetmaf0.1.snpmd0.4.snpmaf0.05.indmd0.75.fastPHASE.inp (corresponds to Sig 1 on chr VII in Fig 3)
./fastPHASE -oSig29 -C50 -H100 sign29.haploct2.diploct10.hetmaf0.1.snpmd0.4.snpmaf0.05.indmd0.75.fastPHASE.inp (corresponds to Sig 2 on chr IX in Fig 3)
./fastPHASE -oSig34 -C50 -H100 sign34.haploct2.diploct10.hetmaf0.1.snpmd0.4.snpmaf0.05.indmd0.75.fastPHASE.inp (corresponds to Sig 3 on chr XI in Fig 3)

### Python code to generate .phy files from fastPHASE output
#!/usr/bin/env python
# coding: utf-8
import os
import glob
source_dir = "/Users/quiterie/Desktop/SGV/Signatures_Ind_Haplo/"
os.chdir(source_dir)
list_files = glob.glob("Sig*hapguess_switch.out")
print(list_files)

def dif(a,b):
    return [i for i in range(len(a)) if a[i] != b[i]]

for file in list_files:
    short_name = os.path.splitext(file)[0]
    out_file = os.path.join(os.getcwd(),short_name + ".phy")
    print(out_file)
    count = 0
    size_line = 0
    
    with open(file,"r") as fi:
        indivs = []
        seqs = []
        for ln in fi:
            if ln.startswith("#"):
                indiv = ln.strip()
                indiv = indiv.replace("#","")
                indivs.append(indiv)
                count += 1
                line1 = next(fi).strip()
                line1 = line1.replace(" ","")
                line2 = next(fi).strip()
                line2 = line2.replace(" ","")
                out_line = list(line1)
                size_line = len(out_line)
                diffs = dif(line1,line2)
                if diffs:
                    for diff in diffs:
                        (line1_diff,line2_diff) = line1[diff],line2[diff]
                        test = ''.join(sorted([line1_diff,line2_diff]))
                        if (test == "AG"):
                            out_line[diff] = "R"
                        if (test == "CT"):
                            out_line[diff] = "Y"
                        if (test == "CG"):
                            out_line[diff] = "S"
                        if (test == "AT"):
                            out_line[diff] = "W"
                        if (test == "GT"):
                            out_line[diff] = "K"
                        if (test == "AC"):
                            out_line[diff] = "M"
                seqs.append(''.join(out_line))
                
        f = open(out_file, 'w')
        f.write(str(count) + " " + str(size_line) + "\n")
        for i in range(len(indivs)):
            f.write(indivs[i] + "\n" + seqs[i] + "\n")

#run the code
python3 Haplotype_phy.py

### RAxML v8
./raxml -s Sig8_hapguess_switch.phy -n Sig8.nex -m GTRCAT -f a -p 123 -x 1979 -N 100 -T 2

# create Fitchi input nexus file /!\ pop names Pop1_1, Pop1_2, Pop2_1, Pop2_2
### Fitchi

#Signature_22 (corresponds to Sig 1 on chr VII in Fig 3)
python3 fitchi.py SIG22.nex SIG22.html --haploid -p OBSM BH BU BWS FA FE GR HO IA IV LL NAO RE SA SC SYLT
python3 fitchi_extract.py SIG22.html SIG22.svg -e svg_simple

#Signature_29 (corresponds to Sig 2 on chr IX in Fig 3)
python3 fitchi.py SIG29.nex SIG29.html --haploid -p BH BU BWS FA FE GR HO IA IV LL NAO RE SA SC SYLT
python3 fitchi_extract.py SIG29.html SIG29.svg -e svg_simple

#Signature_34 (corresponds to Sig 3 on chr XI in Fig 3)
python3 fitchi.py SIG34.nex SIG34.html --haploid -p BH BU BWS FA FE GR HO IA IV LL NAO RE SA SC SYLT
python3 fitchi_extract.py SIG34.html SIG34.svg -e svg_simple

###### I


##### J* Candidate gene search
### 1
d<-read.table('File_S7_revised.gtf', h=F, stringsAsFactors=F) #12 columns 

dd<-NULL
snp<-16133430
dd<- subset(d, d$V1=="chrXXI" & d$V4>=snp-50000 & d$V4<=snp+50000) # subset the right chr and the right windows around a top SNP
transcriptIDS<-unique (dd$V12) # unique transcript IDs in the windows... File doesn't provide gene IDs...

write.table(transcriptIDS, file = "transcriptIDs_55_selected_SNPs.txt", quote = F, append = T, row.names = F)

# remove ";" and ".1(or 2, 3, ...)"

### 2
library(biomaRt)
library(plyr)

ensembl= useEnsembl(biomart = "ensembl", dataset = "gaculeatus_gene_ensembl")

d<-read.table("transcriptIDs_55_selected_SNPs.txt", header = F, stringsAsFactors = F)

test<-NULL
for (i in 1:nrow(d)){
    test <- (c(test, getBM(attributes=c('chromosome_name','ensembl_gene_id','ensembl_transcript_id', 'external_gene_name', 'description'),filters ='ensembl_transcript_id', values = d$V1[i], mart = ensembl)))

}

test2<-plyr::ldply(test, rbind)

write.table(x = test2, file = "CandidateGenes_55selectedSNPs.txt", na = "NA", row.names = F, quote = F)

# the list was printed and annotated manually
##### J


##### K* plot A-B AFD for all chromosomes
rm(list=ls())
setwd('.../SGV')
d<-read.table("new_A-NU_pool.B-NU_pool_afd.allchrs.txt", header = TRUE, stringsAsFactors = FALSE) #gw AFD values
p<-read.table("New_selected_and_neutral_SNPS_AvsB_autosomes.txt", header = TRUE, stringsAsFactors = FALSE) #the A-B peak data
wd<-10000 ### bp width of sliding window
ov<-wd/2 ### overlap of sliding windows
snpn<-6 ### minimum number of SNPs required for a window; 6 is good - 95.3% of the windows pass
pwd<-20000 ### bp width of lines indicating the adaptive SNPs

d$afd<-abs(d$afd)
md<-median(d$afd)
p$afd<-abs(p$afd)
p<-p[which(p$afd>0.5), 1:3]
chrs<-c('I', 'II', 'III', 'IV', 'V', 'VI', 'VII', 'VIII', 'IX', 'X', 'XI', 'XII', 'XIII', 'XIV', 'XV', 'XVI', 'XVII', 'XVIII', 'XIX', 'XX', 'XXI', 'Un') #all chrs, excl 'M', 'pitx1'

maxpos<-max(d$pos) #for range of X-axis
par(fin=c(6.2, 4.2))

i<-1
ichr<-paste('chr', chrs[i], sep='')
ichr
di<-d[which(d$chr==ichr), c('pos', 'afd')]
plot(di$pos, di$afd, pch=1, cex=0.7, xlim=c(-200000, maxpos+200000), xaxs='i', ylim=c(-0.01, 1.01), yaxs='i', xlab=NA, ylab=NA, las=1)
wds<-seq(0, max(di$pos), by=ov) #window start positions
wpos<-NULL
wafd<-NULL
for(j in 1:length(wds)){
    a<-di[which((di$pos>=wds[j]) & (di$pos<wds[j]+(wd-1))), 'afd']
    if(length(a)>=snpn){
        wpos<-c(wpos, wds[j]+ov)
        wafd<-c(wafd, mean(a))
    }
}
#length(wpos)/length(wds) #proportion of windows passing the snpn filter
lines(wpos, wafd, col='deepskyblue2') #'cyan1'/'lawngreen'/ 'gold'
segments(0, md, max(di$pos), md, col=gray(0.5))
pi<-p[which(p$chr==ichr), 'pos']
if(length(pi)>0){
    for(j in 1:length(pi)){
        #segments(pi[j]-pwd/2, 0.995, pi[j]+pwd/2, 0.995, lwd=plw, col='chocolate2')
        points(pi[j], 0.995, pch=25, col='darkorange1', bg='darkorange1', cex=0.5, lwd=0) #'chocolate2'
    }
}
##### K


##### L* plot the H2019 top signatures with the corresponding windows based on our present WGS data
rm(list=ls())
setwd('.../SGV')
library(plyr)
library(dplyr)
sgv<-read.table('new_A-NU_pool.B-NU_pool_afd.allchrs.txt', h=T, stringsAsFactors=F)
sgv$afd<-abs(sgv$afd)
sgv<-sgv[, c("chr", "pos", "afd")]
setwd('C:\\Users\\daniel\\Dropbox\\SGV')
h19<-read.table('genome_wide_combined_snps_with_threshold.txt', h=T, stringsAsFactors=F)
h19$afd<-abs(h19$afd)
h19<-h19[, c("chr", "pos", "afd")]

# the H19 top SNPs (n=19)
chr<-c("chrIX", "chrI", "chrIV", "chrVII", "chrXX", "chrV", "chrIV", "chrIV", "chrXIV", "chrXVII", "chrVII", "chrXV", "chrXVII", "chrXI", "chrII", "chrI", "chrIX", "chrI", "chrXVI") #19 top SNPs chr values
pos<-c(13360688, 879044, 26641811, 13825503, 10619356, 3953444, 28685877, 12031152, 7260519, 6782419, 19986534, 16209497, 6492561, 6536822, 9113855, 8680374, 12615477, 25584840, 11017185) #19 top SNPs pos values


SIGN<-c(17,18,19) #designed to work in batches of 3 signatures (put two batches per page); WATCH OUT - signature 14 in H19 is the chrXI inversion not to be plotted
afd.lim<-0.8514 #this is the lowest AFD value among all the SGV top SNPs

par(mfrow=c(2,3))

for (i in SIGN){
    chri<-chr[i]
    posi<-pos[i]
    
    dat1H<-(h19[which((h19$chr)==chri), ])
    dat2H<-(dat1H[which(dat1H$pos>=posi-75000 & dat1H$pos<posi+75000), ]) #this is a 150 kb window
    #plot(dat2H$pos, dat2H$afd, ylim=c(0,1), type="o", xaxt= 'n', yaxt='n',ann=FALSE)
    if (i==min(SIGN)){
        par(cex=0.7, mar=c(0.5, 2.8, 2.8, 0.5))
        plot(dat2H$pos, dat2H$afd, xlim=c(posi-75000, posi+75000), xaxs='i', ylim=c(0,1), type="o", xaxt= 'n', yaxt='n', ann=FALSE)
        axis(2, at = seq(0, 1, 0.2), las=1)
        axis(1, at = seq(round_any(posi-65000, 10000), round_any(posi+65000, 10000), 20000), labels= NA)    
        points(posi, 1.008, pch=25, bg="black", col="black")
    } else {
        par(cex=0.7, mar=c(0.5, 1.5, 2.8, 0.5))
        plot(dat2H$pos, dat2H$afd, xlim=c(posi-75000, posi+75000), xaxs='i', ylim=c(0,1), type="o", xaxt= 'n', yaxt='n',ann=FALSE)
        axis(2, at = seq(0, 1, 0.2),labels = NA)
        axis(1, at = seq(round_any(posi-65000, 10000), round_any(posi+65000, 10000), 20000), labels= NA)    
        points(posi, 1.008, pch=25, bg="black", col="black")
    }   
}

for (i in SIGN){
    chri<-chr[i]
    posi<-pos[i]
    
    dat1S<-(sgv[which((sgv$chr)==chri), ])
    dat2S<-(dat1S[which(dat1S$pos>=posi-75000 & dat1S$pos<posi+75000), ])
    #plot(dat2S$pos, dat2S$abs_afd, ylim=c(0,1), type="b", xaxt= 'n', yaxt='n',ann=FALSE)
    if (i==min(SIGN)){
        par(cex=0.7, mar=c(2.8, 2.8, 0.5, 0.5))
        plot(dat2S$pos, dat2S$afd, xlim=c(posi-75000, posi+75000), xaxs='i', ylim=c(0,1), type="o", xaxt= 'n', yaxt='n',ann=FALSE)
        axis(2, at = seq(0, 1, 0.2), las=1)
        axis(1, at = seq(round_any(posi-65000, 10000), round_any(posi+65000, 10000), 20000))
        points(posi, 1.008, pch=25, bg="black", col="black")
        if(max(dat2S$afd)>=afd.lim){
            points(dat2S$pos[which.max(dat2S$afd)], 0.994, pch=25, bg="darkorange1", col="darkorange1")
        }
    } else {
        par(cex=0.7, mar=c(2.8, 1.5, 0.5, 0.5))
        plot(dat2S$pos, dat2S$afd, xlim=c(posi-75000, posi+75000), xaxs='i', ylim=c(0,1), type="o", xaxt= 'n', yaxt='n',ann=FALSE)
        axis(2, at = seq(0, 1, 0.2),labels = NA)
        axis(1, at = seq(round_any(posi-65000, 10000), round_any(posi+65000, 10000), 20000))
        points(posi,1.008,pch=25,bg="black",col="black")
        if(max(dat2S$afd)>=afd.lim){
            points(dat2S$pos[which.max(dat2S$afd)], 0.994, pch=25, bg="darkorange1", col="darkorange1")
        }
    }
}

#to describe each top SNP:
i<-14
chri<-chr[i]
posi<-pos[i]
dat1H<-(h19[which((h19$chr)==chri), ])
dat2H<-(dat1H[which(dat1H$pos>=posi-75000 & dat1H$pos<posi+75000), ]) #this is a 150 kb window
dat1S<-(sgv[which((sgv$chr)==chri), ])
dat2S<-(dat1S[which(dat1S$pos>=posi-75000 & dat1S$pos<posi+75000), ])
chri;posi #position of top SNP in H19
dat2S[which.max(dat2S$afd),] #top SNP in SGV
max(dat2S$afd)>=afd.lim #is this signature an 'adaptive SNP' in SGV?
dat2S$pos[which.max(dat2S$afd)]-posi #bp-difference between the top SNPs in H19 vs SGV
seq(round_any(posi-65000, 10000), round_any(posi+65000, 10000), 20000) #the tick positions for this top SNP
##### L


##### M* bootstrap graph of AFs of acidic alleles in all samples
rm(list=ls())
iter<-10000 #number of bootstrap iterations
setwd('.../SGV') #dbx, from home and office
d<-read.table('adaptiveSNPsAFallPops.txt', header = TRUE, stringsAsFactors = FALSE) #gw AFD values
mode<-'minor' #'all'/'minor'; use all adaptive SNPs, or just the subset (n=21) having the acidic allele as minor allele in all marine samples?
if(mode=='minor'){
    d<-d[which(d$minor=='y'), ]
}
loUp<-NULL
me<-NULL
for(i in 1:8){
    id<-d[,i]
    ms<-NULL
    for(j in 1:iter){
        ms<-c(ms, median(sample(id, replace=T)))
        #ms<-c(ms, mean(sample(id, replace=T)))
    }
    loUp<-rbind(loUp, quantile(ms, probs = c(0.025, 0.975)))
    me<-c(me, round(median(id), 3))
    #me<-c(me, round(mean(id), 3))
}
dat<-data.frame(cbind(names(d)[-9], me, loUp))
names(dat)<-c('sample', 'median', 'loCI', 'upCI')
dat[,1]<-as.character(dat[,1])
for(i in 2:4){
    dat[,i]<-as.numeric(as.character(dat[,i]))
}
#plot:
par(fin=c(4, 4), las=1)
s<-0.4
plot(seq(nrow(dat)), dat$median, xlim=c(0.7, 8.3), ylim=c(0,1), yaxs='i', pch=18, cex=2, type='n')
for(i in 1:nrow(dat)){
    rect(i-s, dat$loCI[i], i+s, dat$upCI[i], border=gray(0.65), col=gray(0.65))
    segments(i-s, dat$median[i], i+s, dat$median[i], col=gray(0), lwd=2)
}
##### M


##### N* get catalogue of universal RAD sites from the Fang consensus files
# Extract from the united consensus data across all Fang individuals those RAD sites that are perfectly represented (never missing)
# For these loci, the chr, pos, and the most often observed haplotype are recorded to file, for later inspection in the 2019 WGS BAMs
# For efficiency, the code cycles by chromosome
rm(list=ls())
library(data.table) #not needed when consensus data saved as RData
setwd('.../SGV')
d<-data.frame(fread('Fang.marine.allCons.minct2_copy.txt', h=T)) #this will be 'load()' once the full consensus data set has been converted to RData representation
nind<-length(unique(d$ind))
uchr<-unique(d$chr) #they seem to be nicely ordered
outname<-'universalMarinePst1ConsLoci.txt'
out<-paste('chr', 'pos', 'seq', collapse=' ')
write.table(out, outname, quote=F, row.names=F, col.names=F)

for(j in 1:length(uchr)){
    idx<-which(d$chr==uchr[j])
    jd<-d[idx, ]
    jd<-jd[order(jd$pos), ]
    loc<-paste(jd$chr, jd$pos, sep='_')
    uloc<-unique(loc) #the total unique RAD loci on this chromosome across all indiv
    for(i in 1:length(uloc)){
        id<-jd[which(loc==uloc[i]),]
        if(nrow(id)==nind){
            out<-paste(id[1, 'chr'], id[1, 'pos'], names(sort(table(id$seq), decreasing=T))[1], collapse=' ')
            write.table(out, outname, quote=F, row.names=F, col.names=F, append=T)
        } #representation
    } #positions
} #chromosomes
##### N


##### O* extract SNPs from the combined Fang and WGS-derived RAD sites to FASTA
rm(list=ls())
library(stringr) #for str_split_fixed()
setwd('.../SGV')
rept<-65 ### a RAD locus needs to be represented by at least rept individuals (among the tind total individuals)
sp<-10 ### minimum bp-spacing between a SNP and the previous SNP on the same RAD tag (sp=12 proved fine in previous work; fairly restrictive, ignores plenty of real SNPs... can try with sp<-8 too)
md<-'N' ### character indicating missing genotype
gtp.ok<-0.8 ### proportion of nucleotides among the gtp string of an individual that needs to be non-N; kicks out individuals with sparse RADloc representation

chrs<-unique(d$chr) # the unique chrs
##chrs<-chrs[chrs!='chrUn'] # chrUn is currently included
uind<-unique(d$ind)
tind<-length(unique(d$ind)) # the total number of individuals
rle<-nchar(d$seq[1]) # read length
gtps<-NULL # collects the genotype data
snps<-NULL # collects the chr_pos information for every SNP entering the FASTA
for(i in 1:length(chrs)){ # work by chromosome, makes pattern search much faster
    ichr<-chrs[i]
    chrd<-d[which(d$chr==ichr), ]
    upos<-sort(unique(chrd$pos))
    for(j in 1:length(upos)){ #j<-11 has a variable site
        jupos<-upos[j]
        jd<-chrd[which(chrd$pos==jupos), ]
        if(nrow(jd)>=rept){
            a<-str_split_fixed(jd$seq, '', rle)
            stut<--sp
            for(k in 1:rle){
                if(length(unique(a[,k]))>1){
                    if(k-stut>=sp){
                        agtp<-as.character(merge(uind, cbind(jd$ind, a[,k]), all.x=T, all.y=F, by.x=1, by.y=1)[,2])
                        agtp[is.na(agtp)]<-md
                        gtps<-paste(gtps, agtp, sep='')
                        snps<-c(snps, paste(ichr, jupos, k, sep='_'))
                    }
                    stut<-k # tracks the polymorphic sites' bp-position
                }
            } # the base positions
        } # indiv-level coverage test
    } #the RAD loci
} # the chromosomes

# a few summary stats on the RAD loci and SNPs:
ulocf<-function(x){paste(unlist(strsplit(x[1], split='_'))[1:2], collapse='_')}
uloc<-unlist(lapply(snps, FUN=ulocf))
nRAD<-length(unique(uloc)) # the number of RAD loci yielding at least 1 polymorphism entering the fasta file
nsnps<-length(snps) # the total number of SNPs, including multiple ones from the same RAD locus

# output construction:
outname<-paste('SGV.rept', rept, '.sp', sp, '.nRADloc', nRAD, '.nSNP', nsnps, '.fasta', sep='')
for(i in 1:tind){
    if((length(which(unlist(strsplit(gtps[i], split=''))!='N'))/nsnps)>=gtp.ok){
        out<-c(paste('>', uind[i], sep=''), gtps[i])
        write.table(out, outname, quote=F, row.names=F, col.names=F, append=T)
    }
}
##### O


##### P* threshold-dependent haplo-diploid genotyping of individuals at target signatures
# the resulting gtps are then transformed to fastPHASE input format
# input is raw nucleotide counts for all individuals, separately for each signature
# individual genotyping is performed with read depth and MAF threshold (10 and 0.1 seems good; with 10x, the two-tailed binom prob of an allele being captured just once or never is 0.0215)
# plus there is subsequent filtering for sparse data at individual and snp level, and for MAF
rm(list=ls())
setwd('.../SGV')
sid<-47 ### select target signature
#settings for genotyping:
acovt<-2 ### absolute read coverage within individual, below which a snp is treated as missing data
mincovt<-10 ### minimum read coverage for diploid genotyping within individual; 10 is ok, 12 is defensive
minaft<-0.1 ### minor allele needs a freq greater than this for the individual to qualify as heterozygote at focal SNP
#settings for fastPHASE input file:
snprt<-0.4 ### SNPs with a proportion of missing genotypes greater than snprt are excluded
maft<-0.05 ### minimum minor allele frequency for a SNP to be considered haplotype-relevant
indgt<-0.75 ### individuals with a proportion of missing diploid genotypes greater than indgt are excluded

d<-read.table(paste('Signature_', sid, '.ind_counts.txt', sep=''), h=T, stringsAsFactors=F)
rename<-function(x){paste(unlist(strsplit(x, '_'))[-length(unlist(strsplit(x, '_')))], collapse='_')} # to get individual IDs
snpPos<-function(x){unlist(strsplit(x, '_'))[2]} # to get SNP positions
inds<-unique(unlist(lapply(names(d)[5:ncol(d)], FUN=rename)))
bs<-c('A', 'C', 'G', 'T')
outfile<-paste('sign', sid, '.haploct', acovt, '.diploct', mincovt, '.hetmaf', minaft, '.snpmd', snprt, '.snpmaf', maft, '.indmd', indgt, '.fastPHASE.inp', sep='')

#genotyping:
snps<-NULL
gtp<-NULL
for(i in 1:nrow(d)){
    snps<-c(snps, paste(d[i, 2:3], collapse='_'))
    m<-matrix(unlist(d[i, 5:ncol(d)]), nrow=length(inds), byrow=T) #convert this locus to matrix with individuals as rows and nucls as cols
    c<-order(apply(m, MARGIN=2, FUN=sum), decreasing=T) # global allele counts
    a<-c[1:2] #major and minor allele at this SNP, coded A=1, C=2, G=3, T=4
    igtp<-NULL
    for(j in 1:length(inds)){
        if(length(which(m[j,]>=0))==0){igtp<-c(igtp, '?' , '?')} #deal with all-NA snps (zero coverage)
        if(length(which(m[j,]>=0))>0){
            maj<-m[j,a[1]] #counts for major...
            min<-m[j,a[2]] #... and minor allele
            if(sum(maj, min)<acovt){igtp<-c(igtp, '?' , '?')} #overall coverage too sparse for any genotyping
            if((sum(maj, min)>=acovt) & (sum(maj, min)<mincovt)){
                ma<-which.max(c(maj, min))
                ma<-ifelse(ma==1, bs[a[1]], bs[a[2]])
                igtp<-c(igtp, ma, '?')}
            if(sum(maj, min)>=mincovt){
                maf<-ifelse(min/sum(maj, min)>0.5, 1-min/sum(maj, min), min/sum(maj, min)) # determine minor allele frequency
                if(maf<=minaft){ #homozygote
                    ifelse(maj>min, igtp<-c(igtp, bs[a[1]], bs[a[1]]), igtp<-c(igtp, bs[a[2]], bs[a[2]]))
                }
                if(maf>minaft){igtp<-c(igtp, bs[a[1]], bs[a[2]]) #heterozygote
                }
            }
        }
    }
    gtp<-cbind(gtp, igtp)
}
gtp<-data.frame(gtp)

#remove poorly sequenced SNPs:
ex<-NULL
for(i in 1:ncol(gtp)){
    if(length(which(gtp[,i]=='?'))/nrow(gtp)>snprt){ex<-c(ex,i)}
}
gtp<-gtp[, -ex]
snps<-snps[-ex]

#remove low-MAF SNPs:
keep<-NULL
for(i in 1:ncol(gtp)){
    a<-droplevels(gtp[,i][which(gtp[,i]!='?')])
    ac<-sort(table(a), decreasing=T)
    if(length(ac)>1){
        maf<-ac[2]/sum(ac)
        if(maf>=maft){keep<-c(keep, i)}
    }
}
gtp<-gtp[, keep]
snps<-snps[keep]

#remove poorly sequenced individuals:
ex<-NULL
exind<-NULL
for(i in 1:(nrow(gtp)/2)){
    a<-c(as.character(unlist(gtp[(2*i)-1, ])), as.character(unlist(gtp[2*i, ])))
    md<-length(which(a=='?'))/length(a)
    if(md>(indgt/2)){
        ex<-c(ex, (2*i)-1, 2*i)
        exind<-c(exind, i)
    }
}
gtp<-gtp[-ex,]
inds<-inds[-exind]

#generate .inp file for fastPHASE:
out<-c(nrow(gtp)/2, ncol(gtp))
write.table(out, outfile, quote=F, row.names=F, col.names=F)
pos<-unlist(lapply(snps, FUN=snpPos))
out<-paste(c('P', pos), collapse=' ')
write.table(out, outfile, quote=F, row.names=F, col.names=F, append=T)
for(i in 1:length(inds)){
    out<-c(paste('#', inds[i], sep=''), paste(unlist(gtp[(2*i-1),]), collapse=' '), paste(unlist(gtp[(2*i),]), collapse=' '))
    write.table(out, outfile, quote=F, row.names=F, col.names=F, append=T)  
}
##### P


##### Q*
# Explore A-B ascertained SNPs for subset suitable for marine-only phylo
# Just done by eye - check what the AF is for the major allele in A-B pooled within each marine pool sample, for a small subset of positions to avoid long calc time
# Sites not strongly differentiated between Apool and Bpool is chosen based on a threshold
# In each marine pop, the freq of the globally major allele in A-B is recorded, plus the read depth for the major and minor base in this reference panel
rm(list=ls())
setwd('.../SGV')
d<-read.table('new_A-NU_pool.B-NU_pool_afd.allchrs.txt', h=T)
d$afd<-abs(d$afd)
abt<-0.3 # A-B afd should be equal or below this threshold, to avoid sites under A-B divergence
d<-d[which(d$afd<=abt),]
d<-d[sample(nrow(d), 500, replace=F), ] # subsample a small number of positions just to check if the A-B SNPs look fine in all marine pops
d$chrpos<-paste(d$chr, d$pos, sep='_')
bs<-c('A', 'C', 'G', 'T')

pops<-c('M_NU', 'IV-CA', 'LL-ICE', 'NAO-IRL', 'BWS-NL', 'SYLT-D')

for(j in 1:length(pops)){
    inf<-paste('new_', pops[j], '_pool.SNPs.ascertained.AvsB.maft0.25.allchrs.txt', sep='')
    dm<-read.table(inf, h=T, stringsAsFactors=F)
    dm$chrpos<-paste(dm$chr, dm$pos, sep='_')
    
    d$new<-rep(NA, nrow(d))
    d$new2<-rep(NA, nrow(d))
    names(d)[(ncol(d)-1):(ncol(d))]<-c(paste(pops[j], '_af', sep=''), paste(pops[j], '_cov', sep=''))
    
    for(i in 1:nrow(d)){
        pat<-d$chrpos[i]
        hit<-which(dm$chrpos==pat)
        if(length(hit)>0){
            majal<-dm[hit, which(bs==d$majal[i])+2]
            minal<-dm[hit, which(bs==d$minal[i])+2]
            s<-sum(majal, minal)
            d[i,(ncol(d)-1):(ncol(d))]<-c(round(majal/s, 3), round(s, 0))
        }
    }
}
##### Q


##### R* SNP extraction from our WGS marine (N=24) and NU individuals (N=20). Ascertainment is based on either the marine or freshwater
# individuals only, but gtp data are extracted for all individuals. The ascertainment mode m/fw has to be specified. There is a threshold
# for individual representation, also referring only to the ascertainment habitat (m/fw). The max setting is 24 for marine (go for 20), and 20 
# for FW. Also, there is a threshold for MAF (based simply on raw counts across the ascertainment individuals; they are relatively balanced).
# Output is the raw counts for the two major bases in each individual for a given chromosome, allowing for missing data (Mal=Major allele, 
# mal=minor allele). Input is the individual freqSums, by chromosome.
rm(list=ls())
library(data.table)
setwd('.../SGV') ### location of SGVinds.txt individual list
chr<-'III' ### target chromosome
b<-50000 ### give bp window size for subset processing
asc<-'m' ### choose if ascertainment (representation and maf evaluation) should be based on marine ('m') or FW  ('fw') individuals
rept<-20 ### how many fish need to have at least 1x read depth at given position (there are 24 total marine and 20 FW inds, hence 20 and 17 seem reasonable rept settings)
maft<-0.04 ### MAF threshold based on the raw counts; def: 0.04

#read individual info:
inds<-read.table('SGVinds.txt', h=T, stringsAsFactors=F)
linds<-nrow(inds)
ascinds<-inds[which(inds$habitat==ifelse(asc=='m', 'm', 'fw')), 'ind']
bs<-c('A', 'C', 'G', 'T')

#read all freqSum files:
setwd(paste(getwd(), '/chr', chr, sep='')) #here is the folder with the freqSums
d<-NULL
for(i in 1:linds){
    inf<-paste(inds[i, 2], '.chr', chr, '.freqSum.txt', sep='')
    di<-data.frame(fread(inf, h=T)) #some 6sec per file
    d<-rbind(d, cbind(rep(inds[i, 2], nrow(di)), di))
    gc()
}
names(d)[1]<-'ind'

# prep stuff for out-writing:
outfile<-paste('M_FW_WGS_SNPs_', asc, 'Asc_chr', chr, '_rept', rept, '_maft', maft, '.txt', sep='')
hdr<-c('chr', 'pos', 'Mal', 'mal')
for(i in 1:linds){
    hdr<-c(hdr, paste(inds[i, 'ind'], '_M', sep=''), paste(inds[i, 'ind'], '_m', sep=''))
}
hdr<-paste(hdr, collapse=' ')
write.table(hdr, outfile, quote=F, row.names=F, col.names=F)

#process freqSums:
up<-sort(unique(d$pos)) # the unique positions for this chr
upn<-length(up)
for(i in 1:ceiling(upn/b)){
    endj<-up[i*b]
    if((i==ceiling(upn/b)) & (upn/b<ceiling(upn/b))){endj<-max(d$pos)}
    sd<-d[which((d$pos>=up[(i-1)*b+1]) & (d$pos<=endj)), ]
    ups<-sort(unique(sd$pos))
    for(j in 1:length(ups)){
        jsd<-sd[which(sd$pos==ups[j]), ]
        if(length(na.omit(match(jsd$ind, ascinds)))>=rept){ # is individual-level representation ok? (for query against ALL fish: nrow(jsd)==rept)
            ma<-na.omit(match(ascinds, jsd$ind))
            scnt<-sort(apply(jsd[ma, 4:7], MARGIN=2, FUN=sum)) # MAF evaluation is based on target habitat data only
            if(scnt[3]/(scnt[3]+scnt[4])>=maft){ # is MAF ok?
                als<-match(names(scnt)[4:3], bs) # major & minor allele of SNP
                o<-rep(NA, 2*linds)
                for(k in 1:linds){
                    if(length(which(jsd$ind==inds$ind[k]))==1){ # individual present?
                        o[k*2-1]<-jsd[which(jsd$ind==inds$ind[k]), als[1]+3]
                        o[k*2]<-jsd[which(jsd$ind==inds$ind[k]), als[2]+3]
                    }
                }
                out<-paste(unlist(c(jsd[1, 2:3], bs[als], o)), collapse=' ')
                write.table(out, outfile, quote=F, row.names=F, col.names=F, append=T)
            }
        }
    }
}
#check outfile:
#dd<-read.table(outfile, h=T)
##### R


##### S* Filter the genome-wide SNP data from the marine (N=24) and freshwater (N=20) individuals, as generated with code H, and concatenate
# to haploid nucleotide string saved as FASTA. In this implementation, no missing data are allowed at all. Genotypes are haploid, with the more frequent base drawn 
# at each SNP (random draw if alleles are observed equally often). Can be run in two modes defined by 'asc': SNPs ascertained in the marine ('m') or FW ('fw') individuals.
# A minimum bp-spacing threshold between SNPs is included, and an upper coverage threshold to kick out repeated stuff. Sex chromosome19 is excluded

### this first part just collects and filters the data; since this is long, the output is saved to RData (just done for sp100_covt1000, but these data look excellent)
rm(list=ls())
library(data.table)
setwd('.../SGV') 
asc<-'m' ### choose how the SNPs were ascertained. Required for read-in and write-out: based on the marine ('m') or FW individuals ('fw')
rept<-ifelse(asc=='m', 20, 17) ### individual-level representation. Required for read-in only, needs to match input file name: 20 for mAsc, 17 for fwAsc
maft<-0.04 ### minor allele freq threshold for SNP acceptance; only required for read-in and write-out
sp<-100 ### SNP spacing threshold (avoids uninformative multi-SNPs due to indel)
covt<-1000 ### some SNPs have excessive read depth, indicating duplication. these thresholds kills them; use 1000 for both mAsc and fwAsc (based on inspection of read depth distribution across SNPs)

#upload individual info and data from all chrs:
inds<-read.table('SGVinds.txt', h=T)
chrs<-c('I', 'II', 'III', 'IV', 'V', 'VI', 'VII', 'VIII', 'IX', 'X', 'XI', 'XII', 'XIII', 'XIV', 'XV', 'XVI', 'XVII', 'XVIII', 'XX', 'XXI') #, 'XIX'
d<-NULL
for(i in 1:length(chrs)){
    infile<-paste('M_FW_WGS_SNPs_', asc, 'Asc_chr', chrs[i], '_rept', rept, '_maft', maft, '.txt', sep='')
    d<-rbind(d, data.frame(fread(infile, h=T, stringsAsFactors=F)))
} # loop is ca. 1 min

d<-na.omit(d) # <10 sec
gc()

#kill positions with excessive read coverage (across all M and FW inds):
covs<-apply(d[,5:92], MARGIN=1, FUN=sum) # c. 30 sec run time
#covs<-na.omit(covs) # just for the calc of the summary stats in the next line. 30% (mAsc) and 40% (fwAsc)of the SNPs have NA because at least one gtp is NA. this line does not apply if na.omit(d) was run above
#max(covs); median(covs)
#hist(covs, breaks=2000, xlim=c(0, 4000)) #cut at 1000
kill<-which(covs>covt) # watch out - covt should not have been na.omitted (that is, length(covs) should still equal dim(d)[1])
d<-d[-kill,] # there are still millions of SNPs even when refusing missing data and filtering excessive coverage (and sex chr excluded)

#impose spacing filter. should ideally be done after the next chunk (killing double-nulls), but that one is VERY slow on large data. hence a small percentage of SNPs will be lost, no big deal):
b<-d$pos[1]
keep<-1
for(i in 2:nrow(d)){
    if((((d$pos[i]-b)>=sp) & (d$chr[i]==d$chr[i-1])) | (d$chr[i]!=d$chr[i-1])){
        keep<-c(keep, i)
        b<-d$pos[i]
    }
} # loop is c. 1 hour
d<-d[keep, ] # still >>1 M SNPs remain

#kill positions having at least one indiv with double-zero gtp (can happen with tri-allelic SNPs or seq error), <1% of SNPs concerned. this step is very slow on large data sets:
kill<-NULL
for(i in 1:nrow(d)){
    di<-d[i, 5:92]
    cnt<-0
    for(j in 1:nrow(inds)){ # total number of individuals
        if(sum(di[(j*2-1):(j*2)])==0){cnt<-cnt+1}
    }
    if(cnt>0){
        kill<-c(kill, i)
    }
} # loop is c. 110 min
d<-d[-kill, ] # still >>1 M SNPs remain
# save(d, inds, file='M.FW.mAsc.SNPs.filtered.RData') # save object d
# save(d, inds, file='M.FW.fwAsc.SNPs.filtered.RData') # save object d
###


### get genotype for all individuals (below is algo allowing to include just the M or FW individuals) for specified random subsample of SNPs (the whole is too large!)
# , and write out to FASTA. since the input data take long to generate, they are prepared as RData in the previous part
# For 200 k SNPs, this module takes c. 1h

rm(list=ls())
setwd('C:\\Users\\daniel\\Documents\\science\\BASEL postdoc\\quiterie\\SGV\\M_FW_WGS_SNPs') #### office PC
load('M.FW.mAsc.SNPs.filtered.RData') ### choose input data: ascertainment based on marine inds
#load('M.FW.fwAsc.SNPs.filtered.RData') ### choose input data: ascertainment based on FW inds
asc<-'m' ### choose how the SNPs were ascertained. just needed for write-out
sp<-100 ### SNP spacing threshold (avoids uninformative multi-SNPs due to indel); just needed for write-out
covt<-1000 ### coverage threshold; just needed for write-out
sub<-200000 ### specify desired SNP number

d<-d[sort(sample(nrow(d), size=sub*1.2, replace=F)),] # 20% more is subsampled because below some monomorphic SNPs are eliminated
mat<-matrix('X', nrow=nrow(inds), ncol=nrow(d))
for(i in 1:nrow(d)){
    di<-d[i, ]
    bs<-di[3:4]
    for(j in 1:nrow(inds)){
        acnt<-di[(4+(j*2)-1):(4+j*2)]
        if(acnt[1]!=acnt[2]){mat[j, i]<-as.character(bs[which.max(acnt)])} #single draw of most frequent allele, no weighting
        if(acnt[1]==acnt[2]){mat[j, i]<-as.character(sample(bs, size=1))}
        #pr<-acnt[1]/sum(acnt) #observed frequency of major allele; this weights the two bases. Better go for just the major allele
        #mat[j, i]<-as.character(sample(bs, size=1, prob=c(pr, 1-pr)))
    }
}

#kill monomorphic positions (note that the 'mat' output below differs in SNP number among replicate runs with identical 'mat' input, because sites with 
# acnt[1]==acnt[2] in the above loop are sampled at random, which may or may not make a position monomorphic):
kill<-NULL
for(i in 1:ncol(mat)){
    if(length(unique(mat[, i]))==1){kill<-c(kill, i)}
}
mat<-mat[, -kill]
mat<-mat[, sort(sample(ncol(mat), size=sub, replace=F))]

outfile<-paste('M.FW.', asc, 'Asc_sp', sp, '_covt', covt, '_', ncol(mat), 'snps.fasta', sep='')
for(i in 1:nrow(inds)){
    out<-paste('>', inds$ind[i], sep='')
    write.table(out, file=outfile, quote=F, row.names=F, col.names=F, append=T)
    out<-paste(mat[i,], collapse='')
    write.table(out, file=outfile, quote=F, row.names=F, col.names=F, append=T)
}
###


### if just the M or FW subset of the individuals is desired in the FASTA (otherwise as previous algo):
rm(list=ls())
asc<-'m' ### select ascertainment scheme ('m', 'fw') underlying the raw SNP data; this is just for data input 
sp<-100 ### SNP spacing in filtered SNP data. also just refers to input data, but is included in output file name
covt<-1000 ### coverage threshold in filtered SNP data. also just refers to input data, but is included in output file name
targ<-'fw' ### select M or FW individuals for actual input data filtering
sub<-15000 ### specify desired SNP number
setwd('C:\\Users\\daniel\\Documents\\science\\BASEL postdoc\\quiterie\\SGV\\M_FW_WGS_SNPs') #### office PC

infile<-paste('M.FW.', asc, 'Asc.SNPs.filtered.RData', sep='')
load(infile) # SNP data
inds<-read.table('SGVinds.txt', h=T)
inds<-inds[which(inds$habitat==targ), ]

ifelse(targ=='m', kill<-c(53:92), kill<-c(5:52))
d<-d[,-kill]
d<-d[sort(sample(nrow(d), size=sub*1.2, replace=F)),] # 20% more is subsampled because below some monomorphic SNPs are eliminated
mat<-matrix('X', nrow=nrow(inds), ncol=nrow(d))
for(i in 1:nrow(d)){
    di<-d[i, ]
    bs<-di[3:4]
    for(j in 1:nrow(inds)){
        acnt<-di[(4+(j*2)-1):(4+j*2)]
        if(acnt[1]!=acnt[2]){mat[j, i]<-as.character(bs[which.max(acnt)])} #single draw of most frequent allele, no weighting
        if(acnt[1]==acnt[2]){mat[j, i]<-as.character(sample(bs, size=1))}
        #pr<-acnt[1]/sum(acnt) #observed frequency of major allele; this weights the two bases. Better go for just the major allele
        #mat[j, i]<-as.character(sample(bs, size=1, prob=c(pr, 1-pr)))
    }
}

#kill monomorphic positions (note that the 'mat' output below differs in SNP number among replicate runs with identical 'mat' input, because sites with 
# acnt[1]==acnt[2] in the above loop are sampled at random, which may or may not make a position monomorphic):
kill<-NULL
for(i in 1:ncol(mat)){
    if(length(unique(mat[, i]))==1){kill<-c(kill, i)}
}
mat<-mat[, -kill]
mat<-mat[, sort(sample(ncol(mat), size=sub, replace=F))]

type<-ifelse(targ=='m', 'M', 'FW')
outfile<-paste(type, '.', asc, 'Asc_sp', sp, '_covt', covt, '_', ncol(mat), 'snps.fasta', sep='')
for(i in 1:nrow(inds)){
    out<-paste('>', inds$ind[i], sep='')
    write.table(out, file=outfile, quote=F, row.names=F, col.names=F, append=T)
    out<-paste(mat[i,], collapse='')
    write.table(out, file=outfile, quote=F, row.names=F, col.names=F, append=T)
}
##### S


##### T* Phylo and PCoA based on FASTA files generated by code S
# Phylo: For around 20 k SNPs and all 44 inds, run time without bootstrapping is just a few minutes
#   With 100 k SNPs and all 44 inds, model search is 40 min, fitting is <10 min, and 200 bootstrap iterations take 5h (on office PC)
# PCoA: run time is seconds. However, the ranked eigenvalues (in %) are 8, 5.9, 4.9, 4.7, 3.8, 3.4, 3.2, ... Hence many eingevectors 
#   capture relevant information and so their is little point in presenting PCoA

rm(list=ls())
library(ape)
library(phangorn)

setwd('.../SGV') #some for home and office dbx
data<-read.phyDat('M.FW.syntheticInd.neutralStringent.repl2.120286snps.fasta', format='fasta', type='DNA') ## specify the name of the fasta file
# M.FW.mAsc_sp100_covt1000_20000snps.fasta #SYM+G
# M.FW.mAsc_sp100_covt1000_100000snps.fasta #GTR+G; these are the main data for presentation
# M.FW.fwAsc_sp100_covt1000_100000snps.fasta #GTR+G; for presentation in SI
# M.FW.mAsc_sp100_covt1000_15000snps.fasta #SYM+G; for presentation in SI
# FW.mAsc_sp100_covt1000_15000snps.fasta #GTR+G+I
# FW.fwAsc_sp100_covt1000_15000snps.fasta #GTR+G+I
# M.FW.mAsc_sp100_covt1000_200000snps.fasta #GTR+G
# M.FW.syntheticInd.mAsc_sp100_covt1000_15000snps.fasta #SYM+G+I
# FW.syntheticInd.mAsc_sp100_covt1000_15000snps.fasta #SYM+I
# M.FW.syntheticInd.mAsc_sp100_covt1000_100000snps.fasta #GTR+G+I
# M.FW.mAsc_sp100_covt1000_200000snps_replicII.fasta #?
# M.FW.syntheticInd.mAsc_sp100_covt1000_200000snps.fasta #GTR+G; for presentation in SI
# M.FW.mAsc_sp100_covt1000_3000snps.fasta #
# M.FW.mAsc_neutralStringent_3945snps.fasta #K80+G
# M.FW.mAsc_neutralLiberal_13836snps.fasta #GTR+G+I
# M.FW.mAsc_neutralStringent_afdt0.35_9251snps.fasta #GTR+G+I
# M.FW.mAsc_neutralStringent_afdt0.5_10559snps.fasta #GTR+G+I
# M.FW.mAsc_TESTneutralStringent_afdt0.4_7253snps.fasta #SYM+I
# M.FW.mAsc_neutralStringent_mmaft0.25_afdt0.4_120334snps_replic1.fasta 
# M.FW.mAsc_neutralStringent_mmaft0.25_afdt0.4_120448snps_replic2.fasta
# M.FW.syntheticInd.neutralStringent.repl1.120170snps.fasta #GTR+I; for presentation in SI
# M.FW.syntheticInd.neutralStringent.repl2.120286snps.fasta # SYM+I

mt<-modelTest(data, tree=NULL) # jmodel-test after Posada (finds the best substitution model)
mt$Model[which.min(mt$BIC)] # returns the most likely substitution model, set accordingly below
env<-attr(mt, 'env')
fitStart<-eval(get('SYM+I', env), env) ##### set the substitution model accordingly by adding it into the parentheses!
fit<-optim.pml(fitStart, optNni=TRUE, optGamma=TRUE, optInv=TRUE, model="GTR") # don't change anything here, calculates the ML-tree (changing the model does not seem to influence the results)
#bs<-bootstrap.pml(fit, bs=160, optNni=TRUE, multicore=TRUE) # calculates bootstrap trees
#bs<-bootstrap.pml(fit, bs=500, optNni=TRUE, multicore=FALSE) # calculates bootstrap trees

### Plot ML tree without bootstrap values
#plot(fit)
plot(fit, type='unrooted') # choose between unrooted, plylogram and cladogram

### Plot ML tree incl. bootstrap values
plotBS(fit$tree, bs, type='unrooted') # choose between unrooted, phylogram and cladogram

#tree<-fit$tree
#plot(tree)
#nodelabels()
#rr.79<-root(tree, node=79)
#plot(rr.79)
#plotBS(rr.79, bs, type='phylogram') # choose between unrooted, phylogram and cladogram


### PCoA
rm(list=ls())
library(phangorn)
setwd('C:\\Users\\daniel\\Dropbox\\SGV\\fasta_phylos_PCoA') # home and office dbx
data<-read.phyDat('M.FW.mAsc_sp100_covt1000_200000snps.fasta', format="fasta", type="DNA")
# M.FW.mAsc_sp100_covt1000_100000snps.fasta #GTR+G; these are the main data for presentation

dm.data<-dist.ml(data) # calculate distance matrix
dd<-pcoa(dm.data)
dd$values$Relative_eig #retrieve the relative eigenvalues of the vectors: 0.081 and 0.059
#biplot(dd, main=NA)
# with the two CLU samples excluded (obsolete - better to exclude CLU from the PCoA already):
#main<-main[-grep('CLU', row.names(main)),]
par(fin=c(6.3, 4.6)) #this scales the axes precisely according to their eigenvalues
main<-dd$vectors[, 1:3]
xrng<-max(main[, 'Axis.1'])-min(main[, 'Axis.1'])
yrng<-max(main[, 'Axis.2'])-min(main[, 'Axis.2'])
xmarg<-0.02
ymarg<-0.028
plot(main[, 'Axis.1'], main[, 'Axis.2'], ann=F, pch=21, cex=1.2, bg='gray', xaxs='i', yaxs='i', xlim=c(min(main[, 'Axis.1'])-xrng*xmarg, max(main[, 'Axis.1'])+xrng*xmarg), ylim=c(min(main[, 'Axis.2'])-xrng*ymarg, max(main[, 'Axis.2'])+xrng*ymarg))
text(main[, 'Axis.1'], main[, 'Axis.2'], row.names(main), pos=1, offset=0.2, cex=0.3)
##### T


##### U* Derive a synthetic individual from allele pool of each population. This is to check if the phylogeny based on pooled sequencing 
# presented in Haenel 2019 is sound
rm(list=ls())
asc<-'m' ### select ascertainment scheme ('m', 'fw') underlying the raw SNP data; this is just for data input 
sp<-100 ### SNP spacing in filtered SNP data. also just refers to input data, but is included in output file name
covt<-1000 ### coverage threshold in filtered SNP data. also just refers to input data, but is included in output file name
sub<-200000 ### specify desired SNP number (this is the SNP number to which the data are ulitmately truncated, see next flag)
xtrasub<-1.7 ### since SNPs can become monomorphic due to random allele sampling and monomorphic SNPs are killed, need to initially sample some more SNPs. exaggeration defined by this factor (1.2-1.7x is sufficient)
setwd('.../SGV') # dbx from home and office

infile<-paste('M.FW.', asc, 'Asc.SNPs.filtered.RData', sep='')
load(infile) # SNP data
inds<-read.table('SGVinds.txt', h=T)

#if just FW individuals are desired:
#targ<-'fw' ### choose subset of individuals 'm', 'fw'
#inds<-inds[which(inds$habitat==targ), ]
#ifelse(targ=='m', kill<-c(53:92), kill<-c(5:52))
#d<-d[,-kill]

split<-function(x){unlist(strsplit(as.character(x), split='_'))[[1]][1]}
indsite<-sapply(inds$IDpaper, FUN=split)
sites<-unique(indsite)
Nsites<-length(sites)
indstart<-NULL
indN<-NULL
for(i in 1:length(sites)){
    isite<-which(indsite==sites[i])
    indstart<-c(indstart, isite[1])
    indN<-c(indN, length(isite))
}

d<-d[sort(sample(nrow(d), size=sub*xtrasub, replace=F)),] # 20% more is subsampled because below some monomorphic SNPs are eliminated
# collapse individual data to pooled allele counts:
dsites<-matrix(0, nrow=nrow(d), ncol=2*Nsites)
for(i in 1:nrow(d)){
    di<-d[i, ]
    for(j in 1:Nsites){
        dsites[i, (2*j-1)]<-sum(di[,(seq((indstart[j]*2-1), (indstart[j]*2-1)+(2*indN[j]-2), by=2)+4)])
        dsites[i, (2*j)]<-sum(di[,(seq((indstart[j]*2-1), (indstart[j]*2-1)+(2*indN[j]-2), by=2)+5)])   
    }
}
d<-cbind(d[,1:4], dsites) #now each site occupies two columns (sum of major and sum of minor allele across all corresponding individuals)

# sample synthetic genotypes:
mat<-matrix('X', nrow=Nsites, ncol=nrow(d))
for(i in 1:nrow(d)){
    di<-d[i, ]
    bs<-di[3:4]
    for(j in 1:Nsites){
        acnt<-di[(4+(j*2)-1):(4+j*2)]
        #if(acnt[1]!=acnt[2]){mat[j, i]<-as.character(bs[which.max(acnt)])} #single draw of most frequent allele, no weighting
        #if(acnt[1]==acnt[2]){mat[j, i]<-as.character(sample(bs, size=1))}
        pr<-acnt[1]/sum(acnt) #observed frequency of major allele; this weights the two bases
        mat[j, i]<-as.character(sample(bs, size=1, prob=c(pr, 1-pr)))
    }
}

# kill the SNPs that have become monomorphic in the above loop:
kill<-NULL
for(i in 1:ncol(mat)){
    if(length(unique(mat[, i]))==1){kill<-c(kill, i)}
}
mat<-mat[, -kill]
mat<-mat[, sort(sample(ncol(mat), size=sub, replace=F))]

outfile<-paste('M.FW.syntheticInd.', asc, 'Asc_sp', sp, '_covt', covt, '_', ncol(mat), 'snps.fasta', sep='')
#outfile<-paste('FW.syntheticInd.', asc, 'Asc_sp', sp, '_covt', covt, '_', ncol(mat), 'snps.fasta', sep='')
for(i in 1:Nsites){
    out<-paste('>', sites[i], sep='')
    write.table(out, file=outfile, quote=F, row.names=F, col.names=F, append=T)
    out<-paste(mat[i,], collapse='')
    write.table(out, file=outfile, quote=F, row.names=F, col.names=F, append=T)
}
##### U


##### V* Draw map for the Atlantic region using ggplot etc (https://www.r-spatial.org/r/2018/10/25/ggplot2-sf.html)
install.packages(c("cowplot", "googleway", "ggplot2", "ggrepel", "ggspatial", "libwgeom", "sf", "rnaturalearth", "rnaturalearthdata", "rgeos"))
library("ggplot2")
theme_set(theme_bw())
library("sf")
library("rnaturalearth")
library("rnaturalearthdata")
world <- ne_countries(scale = "medium", returnclass = "sf")
class(world)
library("ggspatial") #for scale and northing

ggplot(data = world) +
    geom_sf(lwd=1) +
    coord_sf(xlim = c(-75, 20), ylim = c(42, 68), expand = FALSE)

ggplot(data = world) +
    geom_sf(lwd=0.4, fill= "burlywood2") + #if default color (gray) is preferred, delete the fill argument
    annotation_scale(location = "bl", width_hint = 0.2, height = unit(0.2, "cm")) +
    annotation_north_arrow(location = "bl", which_north = "true", 
        pad_x = unit(0.75, "in"), pad_y = unit(0.5, "in"),
        style = north_arrow_fancy_orienteering) +
    coord_sf(xlim = c(-75, 20), ylim = c(42, 68), expand = FALSE) + 
    theme(panel.background = element_rect(fill = "aliceblue")) #if default white for ocean is preferred, delete this whole theme line
# panel.grid.major = element_line(color = gray(.5), linetype = "dashed", size = 0.5), # this can be added to theme, for grids   
ggsave('Atlantic.map.pdf')
##### V


##### W* Filter the genome-wide indSeq SNP data from the marine (N=24) and freshwater (N=20) individuals such as to reduce the influence of divergent selection,
# both along the M-FW and the A-B axis, plus omit chromosome-center SNPs. Then concatenation to haploid nucleotide string 
# saved as FASTA. In this implementation, no missing data are allowed at all; this is ensured by starting with data saved as intermediate step in code I 
# (i.e., spacing, coverage, and no missing data filters). Genotypes are haploid, with the more frequent base drawn at each SNP (random draw if alleles are 
# observed equally often). Can be run in two modes defined by 'asc': SNPs ascertained in the marine ('m') or FW ('fw') individuals, but I used the former only, 
# since the normal genealogies looked identical with mAsc and fwAsc. A minimum bp-spacing threshold between SNPs and an upper coverage threshold are implicit in 
# the input file. Sex chromosome19 is excluded. Output can be used for code J, like output of code I.
# With afdt around 0.35-0.4 the SNPs in the FASTA output are c. 9% of what is input as object d (this is without imposing a marine maft; with the latter, just some 7% survive)
# In Haenel et al. 2019, g-w global A-B AFD is 0.25, and overall M-FW AFD is 0.26. For the current data, g-w median global AFD for A-B is 0.145, for M-FW 0.125 (evaluated using this code; M-FW AFD
# is directly computed within the first loop, considering the SNPs passing the MAF threshold). Hence the same afdt threshold can be applied in both filter steps
rm(list=ls())
library(data.table)
locA<-'.../SGV' ### location of indSeq SNP data
locB<-'.../SGV/SNPs_ascertained.AvsB' ### location of A-B AFD data
asc<-'m' ### choose how the SNPs were ascertained. Required for read-in and write-out: based on the marine ('m') or FW individuals ('fw')
an<-2 ### number of nucleotides drawn per individual to calc M-FW differentiation at each SNP (results in pooled N=48 and 40 nucl for M and FW)
afdt<-0.4 ### if between-ecotype differentiation is greater than this, the SNPs is ignored. eyeballing, 0,4 seems good (Haenel et al. 2019 used 0.5)
mmaft<-0.25 ### the minimum MAF required across the 24*an sampled marine nucleotides if MAF filtering is applied to the marine inds at all (needs to be activated in the marine AFD-check loop)
perirng<-5000000 ### define bp-range of the periphery on either side of a given chromosome

# this stuff was done upstream, in code I - we here start downstream of these steps:
#upload individual info and data from all chrs:
#kill positions with excessive read coverage (across all M and FW inds):
#impose spacing filter. should ideally be done after the next chunk (killing double-nulls), but that one is VERY slow on large data. hence a small percentage of SNPs will be lost, no big deal):
#kill positions having at least one indiv with double-zero gtp (can happen with tri-allelic SNPs or seq error), <1% of SNPs concerned. this step is very slow on large data sets:
# save(d, inds, file='M.FW.mAsc.SNPs.filtered.RData') # save object d; we start with these data
# save(d, inds, file='M.FW.fwAsc.SNPs.filtered.RData') # save object d

### get genotype data for all individuals etc:
setwd(locA)
infile<-paste('M.FW.', asc, 'Asc.SNPs.filtered.RData', sep='')
load('M.FW.mAsc.SNPs.filtered.RData') #takes a few secs
nind<-nrow(inds)
minds<-which(inds$habitat=='m')
mnind<-length(minds)
fwinds<-which(inds$habitat=='fw')
fwnind<-length(fwinds)
uchr<-unique(d$chr) # all autosomes without chr19; to extract the chromosome endpositions
minima<-NULL
maxima<-NULL
for(i in 1:length(uchr)){
    ichr<-d[which(d$chr==uchr[i]), 1:2]
    minima<-c(minima, min(ichr$pos))
    maxima<-c(maxima, max(ichr$pos))
}
chrrng<-data.frame(cbind(minima, maxima)) # these are the chromosome starting end endpoints, defined based on the first and last SNP position
chrrng<-cbind(uchr, chrrng)

### based on the indSeq data, ensure a base coverage of at least 2x for the Maj/min nucls, and a pooled M-FW differentiation no greater than afdt (based on exactly 2 nucl draws per SNP and individual, hence N = 48 and 40 nucls for the M and FW pools)
keep<-NULL
### can subsample if needed, but with the present filtering running the complete input data yields around 120 k SNPs
#subsample<-100000 ###
#d<-d[sort(sample(nrow(d), subsample, replace=F)), ]
##
for(i in 1:nrow(d)){
    di<-d[i,]
    als<-as.character(di[3:4])
    pool<-rep('X', nind*an)
    for(j in 1:nind){
        Mal<-di[4+j*2-1]
        mal<-di[4+j*2]
        alsum<-Mal+mal
        if(alsum<2){break}
        pool[(j*2-1):(j*2)]<-sample(c((rep(als[1], Mal)), (rep(als[2], mal))), size=an, replace=F)
    }
    if(length(which(pool=='X'))==0){
        MalFm<-length(which(pool[1:(an*mnind)]==als[1]))/(an*mnind)
        MalFfw<-length(which(pool[(an*mnind+1):(an*nind)]==als[1]))/(an*fwnind)
        
        ###if no marine MAF filtering is desired (then turn off next if() condition
        #if(abs(MalFm-MalFfw)<=afdt){
        #   keep<-c(keep, i)
        #}
        ###
        
        ###if additionally marine MAF filtering is desired (then turn off previous if() condition)
        mmaf<-0
        mtab<-table(pool[1:(an*mnind)])
        if(length(mtab)>1){
            mmaf<-min(mtab)/(mnind*an)
        }
        if((abs(MalFm-MalFfw)<=afdt) & (mmaf>=mmaft)){
            keep<-c(keep, i)
        }
        ###
    }
}
d<-d[keep,]

### based on the A and B poolSeq data, identify SNPs showing high A-B differentiation, and filter with this info
setwd(locB)
dab<-data.frame(fread('new_A-NU_pool.B-NU_pool_afd.allchrs.txt', h=T)) #these are filtered by maft>=0.25
dchrpos<-paste(d$chr, d$pos)

# which SNPs in the A-B file show afd <= adft? (note that this SNP panel was filtered to maf>=0.25 in A-B). Implemented in two ways:
# 1. keep all SNPs listed as afd<=afdt in the A-B pool contrast (these cannot have low maf in the A-B contrast)
# very stringent, kills around 75% of the SNPS in d, most of them because they lack in the A-B file for maf and other reasons:
dab<-dab[which(abs(dab$afd)<=afdt),]
dabchrpos<-paste(dab$chr, dab$pos)
mch<-na.omit(match(dabchrpos, dchrpos))
d<-d[mch,]

# 2. alternatively, keep all SNPs NOT listed as afd>afdt in the A-B pool contrast (hence no maf constraint in the A-B contrast)
# very liberal, kills only 2-3% of the SNPS in d:
#dab<-dab[which(abs(dab$afd)>afdt),]
#dabchrpos<-paste(dab$chr, dab$pos)
#mch<-na.omit(match(dabchrpos, dchrpos))
#d<-d[-mch,]

### exclude SNPs not located within the distal 5 Mb of each chromosome (only approximately, given our SNPs and Glazer assembly quality):
peri<-NULL
for(i in 1:length(uchr)){
    ichr<-d[which(d$chr==uchr[i]), ]
    peri<-rbind(peri, ichr[which((ichr$pos<=(chrrng[i, 'minima']+perirng)) | (ichr$pos>=(chrrng[i, 'maxima']-perirng))), ])
}
d<-peri

### now extract genotypes and construct FASTA, like in code I:
# data reduction desired?
#sub<-20000 ### specify subsample size of d (SNP number)
#d<-d[sort(sample(nrow(d), size=sub*1.2, replace=F)),] # 20% more is subsampled because below some monomorphic SNPs are eliminated
mat<-matrix('X', nrow=nrow(inds), ncol=nrow(d))
for(i in 1:nrow(d)){
    di<-d[i, ]
    bs<-di[3:4]
    for(j in 1:nrow(inds)){
        acnt<-di[(4+(j*2)-1):(4+j*2)]
        if(acnt[1]!=acnt[2]){mat[j, i]<-as.character(bs[which.max(acnt)])} #single draw of most frequent allele, no weighting
        if(acnt[1]==acnt[2]){mat[j, i]<-as.character(sample(bs, size=1))}
        #pr<-acnt[1]/sum(acnt) #observed frequency of major allele; this weights the two bases. Better go for just the major allele
        #mat[j, i]<-as.character(sample(bs, size=1, prob=c(pr, 1-pr)))
    }
}

#kill monomorphic positions (note that the 'mat' output below differs in SNP number among replicate runs with identical 'mat' input, because sites with 
# acnt[1]==acnt[2] in the above loop are sampled at random, which may or may not make a position monomorphic):
kill<-NULL
for(i in 1:ncol(mat)){
    if(length(unique(mat[, i]))==1){kill<-c(kill, i)}
}
mat<-mat[, -kill]
#mat<-mat[, sort(sample(ncol(mat), size=sub, replace=F))]

outfile<-paste('M.FW.', asc, 'Asc_neutralStringent_mmaft0.25_afdt', afdt, '_', ncol(mat), 'snps.fasta', sep='')
#outfile<-paste('M.FW.', asc, 'Asc_neutralStringent_afdt', afdt, '_', ncol(mat), 'snps.fasta', sep='')
#outfile<-paste('M.FW.', asc, 'Asc_neutralLiberal', '_', ncol(mat), 'snps.fasta', sep='')
setwd(locA)
for(i in 1:nrow(inds)){
    out<-paste('>', inds$ind[i], sep='')
    write.table(out, file=outfile, quote=F, row.names=F, col.names=F, append=T)
    out<-paste(mat[i,], collapse='')
    write.table(out, file=outfile, quote=F, row.names=F, col.names=F, append=T)
}
##### W


##### X* Derive FASTA in synthetic individual format, using as input a FASTA with real individuals generated by code M
# Use the alternative replicate to be consistent with the random phylo, where the synthetic individuals were also genotyped independently
rm(list=ls())
library(ape)
library(phangorn)
setwd('.../SGV') 
data<-read.phyDat('M.FW.mAsc_neutralStringent_mmaft0.25_afdt0.4_120334snps_replic1.fasta', format='fasta', type='DNA') ### for presentation
#data<-read.phyDat('M.FW.mAsc_neutralStringent_mmaft0.25_afdt0.4_120448snps_replic2.fasta', format='fasta', type='DNA') ### just to check consistency
pops<-c('ARDH', 'BWS-NL', 'IV-CA', 'LL-ICE', 'NAO-IRL', 'OBSM', 'SYLT-D', 'BH', 'BU', 'FA', 'FE', 'GR', 'HO', 'IA', 'RE', 'SA', 'SC')
npops<-c('ARDH', 'NL', 'CA', 'IS', 'IR', 'OBSM', 'DE', 'BHAR', 'BUAI', 'FADA', 'FEIT', 'GROG', 'HOST', 'IALA', 'REIV', 'SAND', 'SCAD')
inds<-read.table('C:\\Users\\daniel\\Dropbox\\SGV\\SGVinds.txt', h=T, stringsAsFactors=F)
data
snpn<-120327 ###this is the SNP number, as shown by inspecting 'data' (for some reasons, need to use the 'different site patterns' number, not 'character' number)
bs<-c('A', 'C', 'G', 'T')

mat<-matrix('X', nrow=length(pops), ncol=snpn)
#Ncheck<-NULL #just to check individual N per pop
for(i in 1:length(pops)){
    is<-grep(pops[i], inds$ind)
    nis<-length(is)
    imat<-matrix(0, nrow=nis, ncol=snpn)
    for(j in 1:nis){
            imat[j,]<-as.integer(data[[is[j]]])
    }
    for(j in 1:snpn){
        mat[i, j]<-bs[sample(imat[,j], 1)]
    }
    #Ncheck<-c(Ncheck, nis)
} #superfast, just a few secs for 120 k SNPs

# kill the SNPs that have become monomorphic in the above loop:
kill<-NULL
for(i in 1:ncol(mat)){
    if(length(unique(mat[, i]))==1){kill<-c(kill, i)}
}
mat<-mat[, -kill]
#mat<-mat[, sort(sample(ncol(mat), size=sub, replace=F))]

outfile<-paste('M.FW.syntheticInd.neutralStringent.repl1.', ncol(mat), 'snps.fasta', sep='')
#outfile<-paste('M.FW.syntheticInd.neutralStringent.repl2.', ncol(mat), 'snps.fasta', sep='')
for(i in 1:length(pops)){
    out<-paste('>', npops[i], sep='')
    write.table(out, file=outfile, quote=F, row.names=F, col.names=F, append=T)
    out<-paste(mat[i,], collapse='')
    write.table(out, file=outfile, quote=F, row.names=F, col.names=F, append=T)
}
##### X
